# Supplementary material for: Anti-colorectal cancer effects of IRX4 and sensitivity studies to oxaliplatin
Source: Front Immunol. 2026 Jan 21;16:1581244. doi: 10.3389/fimmu.2025.1581244 (PMC12867854; doi:10.3389/fimmu.2025.1581244)
Supplement: Supplementary file 2 [file DataSheet2.zip]

Archive with 60 entries (57 files):
- Analysis of Methylated Phosphorylation Data(Ca.VS.CON)/
- Analysis of Methylated Phosphorylation Data(Ca.VS.CON)/ALL_barplot.Ca.VS.CON.pdf
- Analysis of Methylated Phosphorylation Data(Ca.VS.CON)/ALL_barplot.Ca.VS.CON.png
- Analysis of Methylated Phosphorylation Data(Ca.VS.CON)/ALL_boxplot.Ca.VS.CON.pdf
- Analysis of Methylated Phosphorylation Data(Ca.VS.CON)/ALL_boxplot.Ca.VS.CON.png
- Analysis of Methylated Phosphorylation Data(Ca.VS.CON)/barplot/
- Analysis of Methylated Phosphorylation Data(Ca.VS.CON)/barplot/IRX4-1S-1S_barplot.pdf
- Analysis of Methylated Phosphorylation Data(Ca.VS.CON)/barplot/IRX4-1S-1S_barplot.png
- Analysis of Methylated Phosphorylation Data(Ca.VS.CON)/barplot/IRX4-1S-2S_barplot.pdf
- Analysis of Methylated Phosphorylation Data(Ca.VS.CON)/barplot/IRX4-1S-2S_barplot.png
- Analysis of Methylated Phosphorylation Data(Ca.VS.CON)/barplot/IRX4-1S-3S_barplot.pdf
- Analysis of Methylated Phosphorylation Data(Ca.VS.CON)/barplot/IRX4-1S-3S_barplot.png
- Analysis of Methylated Phosphorylation Data(Ca.VS.CON)/barplot/IRX4-1S-4S_barplot.pdf
- Analysis of Methylated Phosphorylation Data(Ca.VS.CON)/barplot/IRX4-1S-4S_barplot.png
- Analysis of Methylated Phosphorylation Data(Ca.VS.CON)/barplot/IRX4-1S-5S_barplot.pdf
- Analysis of Methylated Phosphorylation Data(Ca.VS.CON)/barplot/IRX4-1S-5S_barplot.png
- Analysis of Methylated Phosphorylation Data(Ca.VS.CON)/barplot/IRX4-1S-6S_barplot.pdf
- Analysis of Methylated Phosphorylation Data(Ca.VS.CON)/barplot/IRX4-1S-6S_barplot.png
- Analysis of Methylated Phosphorylation Data(Ca.VS.CON)/barplot/IRX4-1S-7S_barplot.pdf
- Analysis of Methylated Phosphorylation Data(Ca.VS.CON)/barplot/IRX4-1S-7S_barplot.png
- Analysis of Methylated Phosphorylation Data(Ca.VS.CON)/barplot/IRX4-2S-1S_barplot.pdf
- Analysis of Methylated Phosphorylation Data(Ca.VS.CON)/barplot/IRX4-2S-1S_barplot.png
- Analysis of Methylated Phosphorylation Data(Ca.VS.CON)/barplot/IRX4-2S-2S_barplot.pdf
- Analysis of Methylated Phosphorylation Data(Ca.VS.CON)/barplot/IRX4-2S-2S_barplot.png
- Analysis of Methylated Phosphorylation Data(Ca.VS.CON)/barplot/IRX4-2S-3S_barplot.pdf
- Analysis of Methylated Phosphorylation Data(Ca.VS.CON)/barplot/IRX4-2S-3S_barplot.png
- Analysis of Methylated Phosphorylation Data(Ca.VS.CON)/barplot/IRX4-2S-4S_barplot.pdf
- Analysis of Methylated Phosphorylation Data(Ca.VS.CON)/barplot/IRX4-2S-4S_barplot.png
- Analysis of Methylated Phosphorylation Data(Ca.VS.CON)/barplot/IRX4-2S-5S_barplot.pdf
- Analysis of Methylated Phosphorylation Data(Ca.VS.CON)/barplot/IRX4-2S-5S_barplot.png
- Analysis of Methylated Phosphorylation Data(Ca.VS.CON)/boxplot/
- Analysis of Methylated Phosphorylation Data(Ca.VS.CON)/boxplot/IRX4-1S-1S_boxplot.pdf
- Analysis of Methylated Phosphorylation Data(Ca.VS.CON)/boxplot/IRX4-1S-1S_boxplot.png
- Analysis of Methylated Phosphorylation Data(Ca.VS.CON)/boxplot/IRX4-1S-2S_boxplot.pdf
- Analysis of Methylated Phosphorylation Data(Ca.VS.CON)/boxplot/IRX4-1S-2S_boxplot.png
- Analysis of Methylated Phosphorylation Data(Ca.VS.CON)/boxplot/IRX4-1S-3S_boxplot.pdf
- Analysis of Methylated Phosphorylation Data(Ca.VS.CON)/boxplot/IRX4-1S-3S_boxplot.png
- Analysis of Methylated Phosphorylation Data(Ca.VS.CON)/boxplot/IRX4-1S-4S_boxplot.pdf
- Analysis of Methylated Phosphorylation Data(Ca.VS.CON)/boxplot/IRX4-1S-4S_boxplot.png
- Analysis of Methylated Phosphorylation Data(Ca.VS.CON)/boxplot/IRX4-1S-5S_boxplot.pdf
- Analysis of Methylated Phosphorylation Data(Ca.VS.CON)/boxplot/IRX4-1S-5S_boxplot.png
- Analysis of Methylated Phosphorylation Data(Ca.VS.CON)/boxplot/IRX4-1S-6S_boxplot.pdf
- Analysis of Methylated Phosphorylation Data(Ca.VS.CON)/boxplot/IRX4-1S-6S_boxplot.png
- Analysis of Methylated Phosphorylation Data(Ca.VS.CON)/boxplot/IRX4-1S-7S_boxplot.pdf
- Analysis of Methylated Phosphorylation Data(Ca.VS.CON)/boxplot/IRX4-1S-7S_boxplot.png
- Analysis of Methylated Phosphorylation Data(Ca.VS.CON)/boxplot/IRX4-2S-1S_boxplot.pdf
- Analysis of Methylated Phosphorylation Data(Ca.VS.CON)/boxplot/IRX4-2S-1S_boxplot.png
- Analysis of Methylated Phosphorylation Data(Ca.VS.CON)/boxplot/IRX4-2S-2S_boxplot.pdf
- Analysis of Methylated Phosphorylation Data(Ca.VS.CON)/boxplot/IRX4-2S-2S_boxplot.png
- Analysis of Methylated Phosphorylation Data(Ca.VS.CON)/boxplot/IRX4-2S-3S_boxplot.pdf
- Analysis of Methylated Phosphorylation Data(Ca.VS.CON)/boxplot/IRX4-2S-3S_boxplot.png
- Analysis of Methylated Phosphorylation Data(Ca.VS.CON)/boxplot/IRX4-2S-4S_boxplot.pdf
- Analysis of Methylated Phosphorylation Data(Ca.VS.CON)/boxplot/IRX4-2S-4S_boxplot.png
- Analysis of Methylated Phosphorylation Data(Ca.VS.CON)/boxplot/IRX4-2S-5S_boxplot.pdf
- Analysis of Methylated Phosphorylation Data(Ca.VS.CON)/boxplot/IRX4-2S-5S_boxplot.png
- Analysis of Methylated Phosphorylation Data(Ca.VS.CON)/Pyrosequencing_CpG_Analysis_Results.csv
- Analysis of Methylated Phosphorylation Data(Ca.VS.CON)/大肠癌1S 17-28.pdf
- Analysis of Methylated Phosphorylation Data(Ca.VS.CON)/大肠癌1S 29-39.pdf
- Analysis of Methylated Phosphorylation Data(Ca.VS.CON)/大肠癌2S 17-20.pdf
- Analysis of Methylated Phosphorylation Data(Ca.VS.CON)/大肠癌2S 21-39.pdf
