# Supplementary material for: Anti-colorectal cancer effects of IRX4 and sensitivity studies to oxaliplatin
Source: Front Immunol. 2026 Jan 21;16:1581244. doi: 10.3389/fimmu.2025.1581244 (PMC12867854; doi:10.3389/fimmu.2025.1581244)
Supplement: Supplementary file 2 [file DataSheet2.zip › Analysis of Methylated Phosphorylation Data(Ca.VS.CON)/Pyrosequencing_CpG_Analysis_Results.csv]

Region	CpG_id	Ca_AVG	CON_AVG	Delta_beta	t.test_p_value	Ca_SD	CON_SD	Ca_2	Ca_4	Ca_5	Ca_6	Ca_7	Ca_8	Ca_9	Ca_10	CON_1	CON_2	CON_3	CON_4	CON_5	CON_6	CON_7	CON_8	CON_9	CON_10
IRX4-1S-1S	IRX4-1S-1S	32.39	20.33	12.06	0.018061809992777	14.05	3.48	27.18	32.77	11.42	46.58	42.81	21.13	52.77	24.46	16.93	14.07	23.97	23.32	23.92	19.83	24.26	19.8	17.84	19.37
IRX4-1S-2S	IRX4-1S-2S	26.6	15.89	10.71	0.0314560336245332	13.64	4.28	12.94	32.01	25.13	33.92	27.98	19.63	52.36	8.83	7.82	9.62	21.29	17.01	17.96	19.06	17.31	17.96	13.33	17.58
IRX4-1S-3S	IRX4-1S-3S	24	16.81	7.19	0.119071661893961	13.14	4.1	10.58	30.37	10.08	30.66	29.39	17.29	48.45	15.22	11.62	9.54	20.13	18.37	23.16	17.77	18.97	15.37	14.37	18.76
IRX4-1S-4S	IRX4-1S-4S	35.87	23.92	11.95	0.00260147972178577	8.09	6.16	33.12	36.17	34.55	37.01	40.19	24	51.82	30.09	26.15	18.26	28.05	29.42	33.43	26.82	26.12	16.24	15.24	19.5
IRX4-1S-5S	IRX4-1S-5S	40.44	22.91	17.53	0.000181466741318175	10.69	3.85	34.64	33.54	34.4	53.34	44.06	23.14	52.7	47.71	15.57	19.08	26.88	25.74	25.41	28.04	24.09	21.45	20.76	22.09
IRX4-1S-6S	IRX4-1S-6S	35.65	20.76	14.89	0.000918203758741772	10.91	3.71	28.65	32.86	28.88	52.02	36.6	18.21	47.12	40.82	18.16	14.96	24.31	25.49	24.78	22.55	23.14	17.65	17.39	19.17
IRX4-1S-7S	IRX4-1S-7S	29.43	17.55	11.88	0.00306136634435434	10.28	3.12	13.36	30.32	29.87	40.02	33.46	22.92	44.73	20.75	18.67	13.3	22.99	21.32	20.1	16.71	16.52	14.8	15.06	15.98
IRX4-2S-1S	IRX4-2S-1S	42.62	17.78	24.84	7.26884815643351e-05	14.36	3.65	51.04	42.06	17.8	52.54	38.95	26.29	58.78	53.46	14.97	16.46	21.77	15.22	14.99	24.04	23.02	15.14	15.4	16.82
IRX4-2S-2S	IRX4-2S-2S	29.81	13.57	16.24	6.04354759913367e-06	7.04	3.04	35.1	22.51	21.95	32.18	24.35	26.11	35.32	40.97	10.65	9.52	18.31	15.25	15.84	16.37	15.1	13.33	10.28	11.02
IRX4-2S-3S	IRX4-2S-3S	49.26	22.44	26.82	2.26662815677044e-05	13.27	5.16	45.88	42.15	37.09	59.33	54.09	27.92	66.92	60.72	21.01	17.37	24.51	19.97	27.34	29.11	28.83	17.72	14.28	24.25
IRX4-2S-4S	IRX4-2S-4S	31.64	15.19	16.45	8.79697963940657e-05	9.4	3.21	37.65	28.66	23.31	38.54	29.81	14.33	40.15	40.68	13.08	10.57	18.88	15.16	16.27	19.36	19.51	11.96	13	14.13
IRX4-2S-5S	IRX4-2S-5S	32.04	16.17	15.87	7.64366661665343e-05	8.03	4.63	34.06	27.15	25.88	36.57	29.59	19.67	38.56	44.83	11.67	13.5	25.23	17.75	16.5	19.08	20.44	15.06	9.69	12.8
