# Supplementary material for: Anti-colorectal cancer effects of IRX4 and sensitivity studies to oxaliplatin
Source: Front Immunol. 2026 Jan 21;16:1581244. doi: 10.3389/fimmu.2025.1581244 (PMC12867854; doi:10.3389/fimmu.2025.1581244)
Supplement: Supplementary file 3 [file DataSheet3.zip]

Archive with 25 entries (21 files):
- CCK8/
- CCK8/1-HCT116/
- CCK8/1-HCT116/20241210  0h CCK8.xlsx
- CCK8/1-HCT116/20241211  24h CCK8.xlsx
- CCK8/1-HCT116/20241212  48h CCK8.xlsx
- CCK8/1-HCT116/20241213  72h CCK8.xlsx
- CCK8/1-HCT116/CCK8.pzfx
- CCK8/1-IC50/
- CCK8/1-IC50/HCT116 Oxaliplatin IC50.tif
- CCK8/1-IC50/IC50.pzfx
- CCK8/1-IC50/IC50.xlsx
- CCK8/1-IC50/SW480 Oxaliplatin IC50.tif
- CCK8/2-SW480/
- CCK8/2-SW480/20241210  0h CCK8.xlsx
- CCK8/2-SW480/20241211  24h CCK8.xlsx
- CCK8/2-SW480/20241212  48h CCK8.xlsx
- CCK8/2-SW480/20241213  72h CCK8.xlsx
- CCK8/2-SW480/CCK8.pzfx
- CCK8/Data 1.tif
- CCK8/Data 2.tif
- CCK8/Data 3.tif
- CCK8/Data4.tif
- CCK8/Project1.pzfx
- CCK8/Project2.pzfx
- CCK8/Project3+4.pzfx
