# Supplementary material for: Anti-colorectal cancer effects of IRX4 and sensitivity studies to oxaliplatin
Source: Front Immunol. 2026 Jan 21;16:1581244. doi: 10.3389/fimmu.2025.1581244 (PMC12867854; doi:10.3389/fimmu.2025.1581244)
Supplement: Supplementary file 3 [file DataSheet3.zip › CCK8/1-HCT116/20241210 0h CCK8.xlsx]

## Sheet: 吸光度 1_01
检测结果
20241210 0h CCK8.skax
2024-12-10 10:08:31
吸光度 1
波长: 450 nm
板 1
吸光值	1	2	3	4	5	6	7	8	9	10	11	12
A	0.0789	0.4587	0.4579	0.4261	0.4401
B	0.0796	0.4404	0.4267	0.4552	0.4335
C	0.0784	0.4335	0.4487	0.4383	0.4377
D	0.0779	0.4325	0.4418	0.4568	0.4284
E	CCK8	Vector	IRX4-OE	Oxaliplatin	IRX4-OE+Oxaliplatin
F	2000	2000	2000	2000	2000								CELLS
G
H
样本	1	2	3	4	5	6	7	8	9	10	11	12
A	未知0001	未知0005	未知0009	未知0013	未知0017
B	未知0002	未知0006	未知0010	未知0014	未知0018
C	未知0003	未知0007	未知0011	未知0015	未知0019
D	未知0004	未知0008	未知0012	未知0016	未知0020
E
F
G
H
自动加载范围 A1 - M28
