# Supplementary material for: Anti-colorectal cancer effects of IRX4 and sensitivity studies to oxaliplatin
Source: Front Immunol. 2026 Jan 21;16:1581244. doi: 10.3389/fimmu.2025.1581244 (PMC12867854; doi:10.3389/fimmu.2025.1581244)
Supplement: Supplementary file 3 [file DataSheet3.zip › CCK8/1-HCT116/20241213 72h CCK8.xlsx]

## Sheet: 吸光度 1_01
检测结果
20241213 72h CCK8.skax
2024-12-13 10:47:31
吸光度 1
波长: 450 nm
板 1
吸光值	1	2	3	4	5	6	7	8	9	10	11	12
A	0.0784	1.2914	1.1531	0.9469	0.8758
B	0.0775	1.2961	1.1487	0.9315	0.8525
C	0.0793	1.2682	1.1532	0.9631	0.8463
D	0.0817	1.2817	1.1447	0.9651	0.8676
E	CCK8	Vector	IRX4-OE	Oxaliplatin	IRX4-OE+Oxaliplatin
F	2000	2000	2000	2000	2000								CELLS
G
H
样本	1	2	3	4	5	6	7	8	9	10	11	12
A	未知0001	未知0005	未知0009	未知0013	未知0017
B	未知0002	未知0006	未知0010	未知0014	未知0018
C	未知0003	未知0007	未知0011	未知0015	未知0019
D	未知0004	未知0008	未知0012	未知0016	未知0020
E
F
G
H
自动加载范围 A1 - M28

## Sheet: 数据处理
0h	1	2	3	4	5			0h	1	2	3	4	5
A	0.0789	0.4587	0.4579	0.4261	0.4401			A		0.38	0.3792	0.3474	0.3614
B	0.0796	0.4404	0.4267	0.4552	0.4335			B		0.3617	0.348	0.3765	0.3548
C	0.0784	0.4335	0.4487	0.4383	0.4377			C		0.3548	0.37	0.3596	0.359
D	0.0779	0.4325	0.4418	0.4568	0.4284			D		0.3538	0.3631	0.3781	0.3497
	0.0787								CCK8	Vector	IRX4-OE	Oxaliplatin	IRX4-OE+Oxaliplatin
24h	1	2	3	4	5			24h	1	2	3	4	5
A	0.0791	0.7489	0.6493	0.6098	0.5501			A		0.66875	0.56915	0.52965	0.46995
B	0.0803	0.7315	0.6663	0.5929	0.5203			B		0.65135	0.58615	0.51275	0.44015
C	0.0813	0.7639	0.6418	0.5999	0.5406			C		0.68375	0.56165	0.51975	0.46045
D	0.0799	0.7439	0.6514	0.6061	0.5441			D		0.66375	0.57125	0.52595	0.46395
	0.08015								CCK8	Vector	IRX4-OE	Oxaliplatin	IRX4-OE+Oxaliplatin
48h	1	2	3	4	5			48h	1	2	3	4	5
A	0.0762	1.0837	0.9533	0.7701	0.6692			A		1.00515	0.87475	0.69155	0.59065
B	0.0804	1.0939	0.9345	0.8081	0.6659			B		1.01535	0.85595	0.72955	0.58735
C	0.0761	1.0715	0.9469	0.7834	0.6569			C		0.99295	0.86835	0.70485	0.57835
D	0.0815	1.0863	0.9386	0.778	0.6764			D		1.00775	0.86005	0.69945	0.59785
	0.07855								CCK8	Vector	IRX4-OE	Oxaliplatin	IRX4-OE+Oxaliplatin
72h	1	2	3	4	5			72h	1	2	3	4	5
A	0.0784	1.2914	1.1531	0.9469	0.8758			A		1.21218	1.07387	0.867675	0.796575
B	0.0775	1.2961	1.1487	0.9315	0.8525			B		1.21687	1.06947	0.852275	0.773275
C	0.0793	1.2682	1.1532	0.9631	0.8463			C		1.18897	1.07397	0.883875	0.767075
D	0.0817	1.2817	1.1447	0.9651	0.8676			D		1.20247	1.06547	0.885875	0.788375
	0.079225								CCK8	Vector	IRX4-OE	Oxaliplatin	IRX4-OE+Oxaliplatin
