# Supplementary material for: Anti-colorectal cancer effects of IRX4 and sensitivity studies to oxaliplatin
Source: Front Immunol. 2026 Jan 21;16:1581244. doi: 10.3389/fimmu.2025.1581244 (PMC12867854; doi:10.3389/fimmu.2025.1581244)
Supplement: Supplementary file 3 [file DataSheet3.zip › CCK8/1-IC50/IC50.xlsx]

## Sheet: HCT116 Oxaliplatin IC50
Concentration（uM）	Cell viability
0	100	100	100
1.25	92.43	90.28	90.85
2.5	86.71	87.28	86.19
5	73.44	72.51	72.06
10	66.38	65.94	65.73
20	47.3	46.25	47.29
40	35.26	34.38	36.12

## Sheet: SW480 Oxaliplatin IC50
Concentration（uM）	Cell viability
0	100	100	100
2.5	96.44	95.26	96.18
5	85.27	84.43	86.76
10	77.41	78.9	78.25
20	60.52	61.37	61.84
40	46.8	47.93	46.06
80	38.29	38.53	38.16
