# Supplementary material for: Anti-colorectal cancer effects of IRX4 and sensitivity studies to oxaliplatin
Source: Front Immunol. 2026 Jan 21;16:1581244. doi: 10.3389/fimmu.2025.1581244 (PMC12867854; doi:10.3389/fimmu.2025.1581244)
Supplement: Supplementary file 3 [file DataSheet3.zip › CCK8/2-SW480/20241211 24h CCK8.xlsx]

## Sheet: 吸光度 1_01
检测结果
20241211 24h CCK8.skax
2024-12-11 10:26:51
吸光度 1
波长: 450 nm
板 1
吸光值	1	2	3	4	5	6	7	8	9	10	11	12
A	0.0751	0.6509	0.586	0.51	0.4336
B	0.0743	0.652	0.5619	0.509	0.4394
C	0.0757	0.6341	0.5862	0.507	0.4694
D	0.0757	0.6673	0.5771	0.5143	0.4326
E	CCK8	Vector	IRX4-OE	Oxaliplatin	IRX4-OE+Oxaliplatin
F	2000	2000	2000	2000	2000								CELLS
G
H
样本	1	2	3	4	5	6	7	8	9	10	11	12
A	未知0001	未知0005	未知0009	未知0013	未知0017
B	未知0002	未知0006	未知0010	未知0014	未知0018
C	未知0003	未知0007	未知0011	未知0015	未知0019
D	未知0004	未知0008	未知0012	未知0016	未知0020
E
F
G
H
自动加载范围 A1 - M28
