# Supplementary material for: Anti-colorectal cancer effects of IRX4 and sensitivity studies to oxaliplatin
Source: Front Immunol. 2026 Jan 21;16:1581244. doi: 10.3389/fimmu.2025.1581244 (PMC12867854; doi:10.3389/fimmu.2025.1581244)
Supplement: Supplementary file 3 [file DataSheet3.zip › CCK8/2-SW480/20241213 72h CCK8.xlsx]

## Sheet: 吸光度 1_01
检测结果
20241213 72h CCK8.skax
2024-12-13 10:45:12
吸光度 1
波长: 450 nm
板 1
吸光值	1	2	3	4	5	6	7	8	9	10	11	12
A	0.0772	1.1801	1.0895	0.8919	0.7649
B	0.073	1.1749	1.0239	0.8849	0.7525
C	0.0733	1.1775	1.0273	0.889	0.7524
D	0.0748	1.1739	1.017	0.874	0.7575
E	CCK8	Vector	IRX4-OE	Oxaliplatin	IRX4-OE+Oxaliplatin
F	2000	2000	2000	2000	2000								CELLS
G
H
样本	1	2	3	4	5	6	7	8	9	10	11	12
A	未知0001	未知0005	未知0009	未知0013	未知0017
B	未知0002	未知0006	未知0010	未知0014	未知0018
C	未知0003	未知0007	未知0011	未知0015	未知0019
D	未知0004	未知0008	未知0012	未知0016	未知0020
E
F
G
H
自动加载范围 A1 - M28

## Sheet: 数据处理
0h	1	2	3	4	5			0h	1	2	3	4	5
A	0.0724	0.3385	0.3417	0.3485	0.3429			A		0.26485	0.26805	0.27485	0.26925
B	0.0725	0.366	0.3368	0.3463	0.3474			B		0.29235	0.26315	0.27265	0.27375
C	0.074	0.3327	0.3616	0.333	0.3507			C		0.25905	0.28795	0.25935	0.27705
D	0.0757	0.3515	0.3585	0.3542	0.351			D		0.27785	0.28485	0.28055	0.27735
	0.07365								CCK8	Vector	IRX4-OE	Oxaliplatin	IRX4-OE+Oxaliplatin
24h	1	2	3	4	5			24h	1	2	3	4	5
A	0.0751	0.6509	0.586	0.51	0.4336			A		0.5757	0.5108	0.4348	0.3584
B	0.0743	0.652	0.5619	0.509	0.4394			B		0.5768	0.4867	0.4338	0.3642
C	0.0757	0.6341	0.5862	0.507	0.4694			C		0.5589	0.511	0.4318	0.3942
D	0.0757	0.6673	0.5771	0.5143	0.4326			D		0.5921	0.5019	0.4391	0.3574
	0.0752								CCK8	Vector	IRX4-OE	Oxaliplatin	IRX4-OE+Oxaliplatin
48h	1	2	3	4	5			48h	1	2	3	4	5
A	0.0772	0.9571	0.8061	0.7537	0.6197			A		0.882525	0.731525	0.679125	0.545125
B	0.073	0.9391	0.8011	0.7299	0.6383			B		0.864525	0.726525	0.655325	0.563725
C	0.0733	0.9248	0.813	0.7286	0.6353			C		0.850225	0.738425	0.654025	0.560725
D	0.0748	0.9524	0.7837	0.7384	0.6275			D		0.877825	0.709125	0.663825	0.552925
	0.074575								CCK8	Vector	IRX4-OE	Oxaliplatin	IRX4-OE+Oxaliplatin
72h	1	2	3	4	5			72h	1	2	3	4	5
A	0.0772	1.1801	1.0895	0.8919	0.7649			A		1.10553	1.01493	0.817325	0.690325
B	0.073	1.1749	1.0239	0.8849	0.7525			B		1.10032	0.949325	0.810325	0.677925
C	0.0733	1.1775	1.0273	0.889	0.7524			C		1.10292	0.952725	0.814425	0.677825
D	0.0748	1.1739	1.017	0.874	0.7575			D		1.09933	0.942425	0.799425	0.682925
	0.074575								CCK8	Vector	IRX4-OE	Oxaliplatin	IRX4-OE+Oxaliplatin
