# Supplementary material for: Anti-colorectal cancer effects of IRX4 and sensitivity studies to oxaliplatin
Source: Front Immunol. 2026 Jan 21;16:1581244. doi: 10.3389/fimmu.2025.1581244 (PMC12867854; doi:10.3389/fimmu.2025.1581244)
Supplement: Supplementary file 4 [file DataSheet4.zip]

Archive with 3 entries (2 files):
- Cell invasion/Cell invasion.pdf
- Cell invasion/Transwel--lAnalysis of Cell Invasion Data.xlsx
- Cell invasion/
