# Supplementary material for: Anti-colorectal cancer effects of IRX4 and sensitivity studies to oxaliplatin
Source: Front Immunol. 2026 Jan 21;16:1581244. doi: 10.3389/fimmu.2025.1581244 (PMC12867854; doi:10.3389/fimmu.2025.1581244)
Supplement: Supplementary file 4 [file DataSheet4.zip › Cell invasion/Transwel--lAnalysis of Cell Invasion Data.xlsx]

## Sheet: Sheet1
	count
HCT116	89	88	88
H-OE	40	54	51
H-OXA	34	40	44
H-OXA-OE	12	9	13
SW480	75	65	70
S-OE	52	52	71
S-OXA	47	44	43
S-OXA-OE	17	19	15
