# Supplementary material for: Anti-colorectal cancer effects of IRX4 and sensitivity studies to oxaliplatin
Source: Front Immunol. 2026 Jan 21;16:1581244. doi: 10.3389/fimmu.2025.1581244 (PMC12867854; doi:10.3389/fimmu.2025.1581244)
Supplement: Supplementary file 5 [file DataSheet5.zip]

Archive with 4 entries (3 files):
- Clinical pathological parameters/Binary logit.xlsx
- Clinical pathological parameters/Chi-square test.xlsx
- Clinical pathological parameters/IRX4 expression and clinical pathological parameters.xls
- Clinical pathological parameters/
