# Supplementary material for: Anti-colorectal cancer effects of IRX4 and sensitivity studies to oxaliplatin
Source: Front Immunol. 2026 Jan 21;16:1581244. doi: 10.3389/fimmu.2025.1581244 (PMC12867854; doi:10.3389/fimmu.2025.1581244)
Supplement: Supplementary file 5 [file DataSheet5.zip › Clinical pathological parameters/Binary logit.xlsx]

## Sheet: 二元Logit回归分析基本汇总
二元Logit回归分析基本汇总
名称	选项	频数	百分比
侵及深度	0	38	47.50%
	1	42	52.50%
	总计	80	100.0%
汇总	有效	80	100.00%
	缺失	0	0.00%
	总计	80	100.0%

## Sheet: 二元Logit回归模型似然比检验结果
二元Logit回归模型似然比检验结果
模型	-2倍对数似然值	卡方值	df	p	AIC 值	BIC 值
仅截距	110.703
最终模型	105.594	5.11	1	0.024	109.594	114.358

## Sheet: 二元Logit回归分析结果汇总
二元Logit回归分析结果汇总
项	回归系数	标准误	z 值 	Wald χ2 	p 值	OR值	OR值95% CI
IRX4	-1.128	0.512	-2.203	4.854	0.028	0.324	0.119 ~ 0.883
截距	0.435	0.274	1.591	2.531	0.112	1.545	0.904 ~ 2.642
备注：因变量 = 侵及深度
McFadden R 方 = 0.046
Cox & Snell R 方 = 0.062
Nagelkerke R 方 = 0.083

## Sheet: 二元Logit回归预测准确率汇总
二元Logit回归预测准确率汇总
		预测值		预测准确率	预测错误率
		0	1
真实值	0	16	22	42.11%	57.89%
	1	8	34	80.95%	19.05%
汇总				62.50%	37.50%

## Sheet: Hosmer-Lemeshow拟合度检验
Hosmer-Lemeshow拟合度检验
χ2	自由度 df	p 值
0	0	0

## Sheet: Hosmer和Lemeshow检验过程表格
Hosmer和Lemeshow检验过程表格
预测概率分位数组别	侵及深度=0		侵及深度=1		汇总
	观测值	期望值	观测值	期望值
[0,10]	16	16	8	8	24
(10,20]	0	0	0	0	0
(20,30]	0	0	0	0	0
(30,40]	22	22	34	34	56
(40,50]	0	0	0	0	0
(50,60]	0	0	0	0	0
(60,70]	0	0	0	0	0
(70,80]	0	0	0	0	0
(80,90]	0	0	0	0	0
(90,100]	0	0	0	0	0

## Sheet: 二元Logit回归分析结果-简化格式
二元Logit回归分析结果-简化格式
项	回归系数
IRX4	-1.128* (-2.203)
截距	0.435 (1.591)
似然比检验	χ2 (1)=5.110,p=0.024
Hosmer-Lemeshow检验	χ2 (0)=0.000,p=0.000
备注：因变量 = 侵及深度
McFadden R 方 = 0.046
Cox & Snell R 方 = 0.062
Nagelkerke R 方 = 0.083
* p<0.05 ** p<0.01 括号里面为z 值

## Sheet: 边际效应结果
边际效应结果
项	边际效应dy/dx	标准误	z 值	p 值	95%CI
IRX4	-0.274	0.116	-2.355	0.019	-0.502 ~ -0.046

## Sheet: 样本缺失情况汇总
样本缺失情况汇总
项	样本数	占比
有效样本	80	100.0%
排除无效样本	0	0.0%
总计	80	100%
