# Supplementary material for: Anti-colorectal cancer effects of IRX4 and sensitivity studies to oxaliplatin
Source: Front Immunol. 2026 Jan 21;16:1581244. doi: 10.3389/fimmu.2025.1581244 (PMC12867854; doi:10.3389/fimmu.2025.1581244)
Supplement: Supplementary file 5 [file DataSheet5.zip › Clinical pathological parameters/Chi-square test.xlsx]

## Sheet: 交叉(卡方)分析结果
交叉(卡方)分析结果
题目	名称	IRX4(%)		总计	χ2	p
		0	1
性别	1	23(41.07)	13(54.17)	36(45.00)	1.164	0.281
	2	33(58.93)	11(45.83)	44(55.00)
总计		56	24	80
年龄	1	19(33.93)	7(29.17)	26(32.50)	0.174	0.677
	2	37(66.07)	17(70.83)	54(67.50)
总计		56	24	80
侵及深度	0	22(39.29)	16(66.67)	38(47.50)	5.051	0.025*
	1	34(60.71)	8(33.33)	42(52.50)
总计		56	24	80
脉管瘤栓	1	9(16.07)	6(25.00)	15(18.75)	0.879	0.348
	2	47(83.93)	18(75.00)	65(81.25)
总计		56	24	80
神经受侵	1	16(28.57)	4(16.67)	20(25.00)	1.27	0.26
	2	40(71.43)	20(83.33)	60(75.00)
总计		56	24	80
淋巴结转移	1	29(51.79)	7(29.17)	36(45.00)	3.473	0.062
	2	27(48.21)	17(70.83)	44(55.00)
总计		56	24	80
肿瘤部位	1	26(46.43)	14(58.33)	40(50.00)	0.952	0.329
	2	30(53.57)	10(41.67)	40(50.00)
总计		56	24	80
CEA	1	38(67.86)	19(79.17)	57(71.25)	1.049	0.306
	2	18(32.14)	5(20.83)	23(28.75)
总计		56	24	80
CA199	1	45(80.36)	23(95.83)	68(85.00)	3.156	0.076
	2	11(19.64)	1(4.17)	12(15.00)
总计		56	24	80
CA724	1	43(76.79)	22(91.67)	65(81.25)	2.442	0.118
	2	13(23.21)	2(8.33)	15(18.75)
总计		56	24	80
Kras，Nras	0	30(53.57)	9(37.50)	39(48.75)	1.737	0.188
	1	26(46.43)	15(62.50)	41(51.25)
总计		56	24	80
HER-2	0	26(46.43)	9(37.50)	35(43.75)	1.479	0.687
	1	22(39.29)	9(37.50)	31(38.75)
	2+,FISH(-)	7(12.50)	5(20.83)	12(15.00)
	3	1(1.79)	1(4.17)	2(2.50)
总计		56	24	80
* p<0.05 ** p<0.01
