# Supplementary material for: Anti-colorectal cancer effects of IRX4 and sensitivity studies to oxaliplatin
Source: Front Immunol. 2026 Jan 21;16:1581244. doi: 10.3389/fimmu.2025.1581244 (PMC12867854; doi:10.3389/fimmu.2025.1581244)
Supplement: Supplementary file 5 [file DataSheet5.zip › Clinical pathological parameters/IRX4 expression and clinical pathological parameters.xls]

## Sheet: Sheet1
性别	年龄	侵及深度	脉管瘤栓	神经受侵	淋巴结转移	肿瘤部位	CEA	CA199	CA724	IRX4
1	1	1	2	2	2	1	2	1	1	0
2	2	1	1	1	1	2	2	2	2	0
2	2	0	2	1	2	2	1	1	1	1
2	1	0	1	1	1	2	1	1	1	0
2	2	0	2	2	2	2	1	1	1	0
1	2	1	2	2	1	1	1	1	1	0
1	1	0	2	2	2	2	1	1	1	0
1	2	1	2	2	2	2	1	2	2	0
2	1	0	1	1	1	1	2	1	1	0
2	1	0	2	2	1	1	1	1	1	1
1	2	1	2	2	2	1	2	1	1	0
1	2	1	2	2	1	2	1	2	2	0
1	2	1	2	2	2	1	2	1	2	1
2	1	0	2	1	2	1	1	1	1	0
2	2	0	2	2	2	1	1	1	1	0
2	2	0	2	2	1	2	1	1	1	1
2	2	1	2	1	1	1	1	2	1	0
2	1	1	2	2	1	1	2	1	1	0
2	2	1	2	1	1	1	2	2	1	0
2	1	1	2	2	2	1	2	1	1	0
2	2	0	2	2	2	2	1	1	1	0
1	2	1	1	2	1	2	1	2	1	0
1	1	0	1	2	2	1	2	1	1	1
1	1	0	2	2	1	2	1	1	1	0
2	2	1	2	2	2	2	1	1	1	1
1	2	1	1	2	1	1	1	1	1	1
2	2	0	2	2	2	2	1	1	1	0
1	2	0	1	1	1	2	1	1	1	0
2	2	1	2	2	2	2	1	1	2	0
2	2	1	2	2	2	2	2	1	1	0
1	2	1	1	2	1	2	1	1	1	0
2	1	1	2	2	2	1	1	1	2	0
2	1	0	2	2	1	2	1	2	1	0
2	2	0	2	2	2	2	1	2	1	1
2	2	0	2	1	2	1	2	1	1	0
2	1	0	2	2	2	1	1	1	1	0
2	1	0	2	2	2	1	1	1	1	1
2	2	1	2	2	1	2	1	1	2	0
1	2	1	2	2	2	2	1	2	1	0
2	1	0	2	2	2	1	1	1	1	1
2	2	1	2	2	1	2	1	1	2	0
1	1	0	1	1	2	2	1	1	1	1
1	2	0	2	2	2	1	2	1	1	1
1	2	1	2	2	2	2	1	1	1	1
2	2	0	2	2	1	1	2	1	1	0
1	2	1	1	1	1	1	2	1	2	0
1	2	0	2	1	1	1	1	1	1	1
2	1	0	2	2	1	2	1	1	1	0
1	1	1	2	2	2	2	1	1	1	0
1	2	1	1	1	1	2	2	1	1	0
2	1	1	2	2	2	2	2	1	1	0
1	1	0	2	1	1	1	1	1	1	0
2	2	1	2	1	2	2	1	1	1	0
2	2	0	2	2	2	1	1	1	1	1
1	2	1	2	2	2	1	1	2	2	0
2	2	1	2	2	2	2	1	1	1	0
1	1	0	2	2	1	2	1	1	1	1
1	2	0	2	1	1	1	2	1	1	0
2	2	1	2	1	2	2	1	1	2	0
1	2	1	1	2	1	1	1	1	1	0
2	2	1	2	1	1	2	2	1	2	0
2	1	0	2	2	2	1	1	1	1	1
2	1	0	2	2	1	1	1	1	1	0
1	1	1	2	2	1	2	1	2	1	0
1	2	1	1	2	2	2	1	1	2	1
1	2	1	2	2	2	2	2	1	1	1
1	2	0	2	2	2	1	1	1	1	0
2	2	0	1	2	2	1	1	1	1	1
2	2	1	2	2	2	1	2	1	2	0
1	2	0	2	2	1	2	1	1	1	1
2	2	1	2	2	1	1	1	1	1	1
1	1	1	2	2	1	2	1	1	1	0
1	2	1	1	1	2	1	2	1	1	1
2	2	1	2	1	1	1	2	2	1	0
2	2	1	2	2	2	2	1	1	1	0
2	2	0	2	2	2	1	2	1	1	0
2	1	0	2	2	2	1	1	1	2	0
1	2	1	2	2	1	1	1	1	1	0
1	2	0	2	2	1	2	1	1	1	0
1	2	0	2	2	2	1	1	1	1	1
