# Supplementary material for: Anti-colorectal cancer effects of IRX4 and sensitivity studies to oxaliplatin
Source: Front Immunol. 2026 Jan 21;16:1581244. doi: 10.3389/fimmu.2025.1581244 (PMC12867854; doi:10.3389/fimmu.2025.1581244)
Supplement: Supplementary file 6 [file DataSheet6.zip]

Archive with 52 entries (41 files):
- EDU/
- EDU/HCT116-EDU/
- EDU/HCT116-EDU/+OXA/
- EDU/HCT116-EDU/+OXA/14.nd2
- EDU/HCT116-EDU/+OXA/14.tif
- EDU/HCT116-EDU/+OXA/14_RGB.tif
- EDU/HCT116-EDU/+OXA/14_RGB_Alexa Fluor 594 cadaverine_H2O.tif
- EDU/HCT116-EDU/+OXA/14_RGB_DAPI.tif
- EDU/HCT116-EDU/+OXA+OE/
- EDU/HCT116-EDU/+OXA+OE/3.nd2
- EDU/HCT116-EDU/+OXA+OE/3.tif
- EDU/HCT116-EDU/+OXA+OE/3_RGB.tif
- EDU/HCT116-EDU/+OXA+OE/3_RGB_Alexa Fluor 594 cadaverine_H2O.tif
- EDU/HCT116-EDU/+OXA+OE/3_RGB_DAPI.tif
- EDU/HCT116-EDU/OE/
- EDU/HCT116-EDU/OE/19.nd2
- EDU/HCT116-EDU/OE/19.tif
- EDU/HCT116-EDU/OE/19_RGB.tif
- EDU/HCT116-EDU/OE/19_RGB_Alexa Fluor 594 cadaverine_H2O.tif
- EDU/HCT116-EDU/OE/19_RGB_DAPI.tif
- EDU/HCT116-EDU/Vector/
- EDU/HCT116-EDU/Vector/7.nd2
- EDU/HCT116-EDU/Vector/7.tif
- EDU/HCT116-EDU/Vector/7_RGB.tif
- EDU/HCT116-EDU/Vector/7_RGB_Alexa Fluor 594 cadaverine_H2O.tif
- EDU/HCT116-EDU/Vector/7_RGB_DAPI.tif
- EDU/Results-EDU.xlsx
- EDU/SW480-EDU/
- EDU/SW480-EDU/+OXA/
- EDU/SW480-EDU/+OXA/6.nd2
- EDU/SW480-EDU/+OXA/6.tif
- EDU/SW480-EDU/+OXA/6_RGB.tif
- EDU/SW480-EDU/+OXA/6_RGB_Alexa Fluor 594 cadaverine_H2O.tif
- EDU/SW480-EDU/+OXA/6_RGB_DAPI.tif
- EDU/SW480-EDU/+OXA+OE/
- EDU/SW480-EDU/+OXA+OE/3.nd2
- EDU/SW480-EDU/+OXA+OE/3.tif
- EDU/SW480-EDU/+OXA+OE/3_RGB.tif
- EDU/SW480-EDU/+OXA+OE/3_RGB_Alexa Fluor 594 cadaverine_H2O.tif
- EDU/SW480-EDU/+OXA+OE/3_RGB_DAPI.tif
- EDU/SW480-EDU/OE/
- EDU/SW480-EDU/OE/3.nd2
- EDU/SW480-EDU/OE/3.tif
- EDU/SW480-EDU/OE/3_RGB.tif
- EDU/SW480-EDU/OE/3_RGB_Alexa Fluor 594 cadaverine_H2O.tif
- EDU/SW480-EDU/OE/3_RGB_DAPI.tif
- EDU/SW480-EDU/Vector/
- EDU/SW480-EDU/Vector/4.nd2
- EDU/SW480-EDU/Vector/4.tif
- EDU/SW480-EDU/Vector/4_RGB.tif
- EDU/SW480-EDU/Vector/4_RGB_Alexa Fluor 594 cadaverine_H2O.tif
- EDU/SW480-EDU/Vector/4_RGB_DAPI.tif
