# Supplementary material for: Anti-colorectal cancer effects of IRX4 and sensitivity studies to oxaliplatin
Source: Front Immunol. 2026 Jan 21;16:1581244. doi: 10.3389/fimmu.2025.1581244 (PMC12867854; doi:10.3389/fimmu.2025.1581244)
Supplement: Supplementary file 6 [file DataSheet6.zip › EDU/Results-EDU.xlsx]

## Sheet: Results-EDU
HCT116
	红色荧光							DAPI
	Slice	Count	Total Area	Average Size	%Area	Mean	IntDen		Slice	Count	Total Area	Average Size	%Area	Mean	IntDen
	1_RGB_Alexa Fluor 594 cadaverine_H2O.tif (red)	66	41072	622.303	3.917	255	158687		1_RGB_DAPI.tif (blue)	243	136674	562.444	13.034	255	143423
	2_RGB_Alexa Fluor 594 cadaverine_H2O.tif (red)	105	40270	383.524	3.84	255	97798.6		2_RGB_DAPI.tif (blue)	355	133780	376.845	12.758	255	96095.5
	3_RGB_Alexa Fluor 594 cadaverine_H2O.tif (red)	88	32341	367.511	3.084	255	93715.4		3_RGB_DAPI.tif (blue)	416	165476	397.779	15.781	255	101434
	4_RGB_Alexa Fluor 594 cadaverine_H2O.tif (red)	165	96527	585.012	9.206	255	149178		4_RGB_DAPI.tif (blue)	444	242526	546.23	23.129	255	139289
	5_RGB_Alexa Fluor 594 cadaverine_H2O.tif (red)	59	27688	469.288	2.641	255	119668		5_RGB_DAPI.tif (blue)	213	118755	557.535	11.325	255	142171
	6_RGB_Alexa Fluor 594 cadaverine_H2O.tif (red)	70	28521	407.443	2.72	255	103898		6_RGB_DAPI.tif (blue)	309	152094	492.214	14.505	255	125514
	7_RGB_Alexa Fluor 594 cadaverine_H2O.tif (red)	168	44374	264.131	4.232	255	67353.4		7_RGB_DAPI.tif (blue)	400	191378	478.445	18.251	255	122003
	8_RGB_Alexa Fluor 594 cadaverine_H2O.tif (red)	22	18301	831.864	1.745	255	212125		8_RGB_DAPI.tif (blue)	60	48472	807.867	4.623	255	206006
	9_RGB_Alexa Fluor 594 cadaverine_H2O.tif (red)	14	8813	629.5	0.84	255	160522		9_RGB_DAPI.tif (blue)	48	37082	772.542	3.536	255	196998
	10_RGB_Alexa Fluor 594 cadaverine_H2O.tif (red)	24	15364	640.167	1.465	255	163242		10_RGB_DAPI.tif (blue)	78	56578	725.359	5.396	255	184967
HCT116-OE
	1_RGB_Alexa Fluor 594 cadaverine_H2O.tif (red)	102	42985	421.422	4.099	255	107462		1_RGB_DAPI.tif (blue)	414	181227	437.746	17.283	255	111625
	2_RGB_Alexa Fluor 594 cadaverine_H2O.tif (red)	96	39621	412.719	3.779	255	105243		2_RGB_DAPI.tif (blue)	324	117139	361.54	11.171	255	92192.7
	3_RGB_Alexa Fluor 594 cadaverine_H2O.tif (red)	104	43639	419.606	4.162	255	106999		3_RGB_DAPI.tif (blue)	345	125119	362.664	11.932	255	92479.3
	4_RGB_Alexa Fluor 594 cadaverine_H2O.tif (red)	122	37595	308.156	3.585	255	78579.7		4_RGB_DAPI.tif (blue)	423	110125	260.343	10.502	255	66387.4
	5_RGB_Alexa Fluor 594 cadaverine_H2O.tif (red)	30	10837	361.233	1.033	255	92114.5		5_RGB_DAPI.tif (blue)	136	47688	350.647	4.548	255	89415
	6_RGB_Alexa Fluor 594 cadaverine_H2O.tif (red)	48	18399	383.312	1.755	255	97744.7		6_RGB_DAPI.tif (blue)	208	74564	358.481	7.111	255	91412.6
	7_RGB_Alexa Fluor 594 cadaverine_H2O.tif (red)	33	11108	336.606	1.059	255	85834.5		7_RGB_DAPI.tif (blue)	95	36666	385.958	3.497	255	98419.3
	8_RGB_Alexa Fluor 594 cadaverine_H2O.tif (red)	37	14537	392.892	1.386	255	100187		8_RGB_DAPI.tif (blue)	70	40433	577.614	3.856	255	147292
	9_RGB_Alexa Fluor 594 cadaverine_H2O.tif (red)	58	27420	472.759	2.615	255	120553		9_RGB_DAPI.tif (blue)	246	113708	462.228	10.844	255	117868
	10_RGB_Alexa Fluor 594 cadaverine_H2O.tif (red)	105	53804	512.419	5.131	255	130667		10_RGB_DAPI.tif (blue)	407	182354	448.044	17.391	255	114251
	11_RGB_Alexa Fluor 594 cadaverine_H2O.tif (red)	148	77371	522.777	7.379	255	133308		11_RGB_DAPI.tif (blue)	519	234250	451.349	22.34	255	115094
	12_RGB_Alexa Fluor 594 cadaverine_H2O.tif (red)	101	43470	430.396	4.146	255	109751		12_RGB_DAPI.tif (blue)	388	160456	413.546	15.302	255	105454
	13_RGB_Alexa Fluor 594 cadaverine_H2O.tif (red)	98	54439	555.5	5.192	255	141652		13_RGB_DAPI.tif (blue)	362	167663	463.157	15.99	255	118105
	14_RGB_Alexa Fluor 594 cadaverine_H2O.tif (red)	64	79790	1246.72	7.609	255	317913		14_RGB_DAPI.tif (blue)	249	205550	825.502	19.603	255	210503
	15_RGB_Alexa Fluor 594 cadaverine_H2O.tif (red)	96	61100	636.458	5.827	255	162297		15_RGB_DAPI.tif (blue)	403	208060	516.278	19.842	255	131651
	16_RGB_Alexa Fluor 594 cadaverine_H2O.tif (red)	48	35288	735.167	3.365	255	187468		16_RGB_DAPI.tif (blue)	175	99252	567.154	9.465	255	144624
	17_RGB_Alexa Fluor 594 cadaverine_H2O.tif (red)	17	12364	727.294	1.179	255	185460		17_RGB_DAPI.tif (blue)	103	47142	457.689	4.496	255	116711
	18_RGB_Alexa Fluor 594 cadaverine_H2O.tif (red)	29	20370	702.414	1.943	255	179116		18_RGB_DAPI.tif (blue)	159	71022	446.679	6.773	255	113903
	19_RGB_Alexa Fluor 594 cadaverine_H2O.tif (red)	30	20679	689.3	1.972	255	175772		19_RGB_DAPI.tif (blue)	142	76484	538.62	7.294	255	137348
	20_RGB_Alexa Fluor 594 cadaverine_H2O.tif (red)	57	45453	797.421	4.335	255	203342		20_RGB_DAPI.tif (blue)	172	117548	683.419	11.21	255	174272
HCT116-OX
	1_RGB_Alexa Fluor 594 cadaverine_H2O.tif (red)	58	23524	405.586	2.243	255	103424		1_RGB_DAPI.tif (blue)	410	145709	355.388	13.896	255	90623.9
	2_RGB_Alexa Fluor 594 cadaverine_H2O.tif (red)	49	14578	297.51	1.39	255	75865.1		2_RGB_DAPI.tif (blue)	215	70185	326.442	6.693	255	83242.7
	3_RGB_Alexa Fluor 594 cadaverine_H2O.tif (red)	17	13518	795.176	1.289	255	202770		3_RGB_DAPI.tif (blue)	96	134415	1400.16	12.819	255	357040
	4_RGB_Alexa Fluor 594 cadaverine_H2O.tif (red)	30	30578	1019.27	2.916	255	259913		4_RGB_DAPI.tif (blue)	194	210195	1083.48	20.046	255	276287
	5_RGB_Alexa Fluor 594 cadaverine_H2O.tif (red)	23	20281	881.783	1.934	255	224855		5_RGB_DAPI.tif (blue)	101	120310	1191.19	11.474	255	303753
HCT116-OX-OE
	1_RGB_Alexa Fluor 594 cadaverine_H2O.tif (red)	34	14879	437.618	1.419	255	111592		1_RGB_DAPI.tif (blue)	165	74503	451.533	7.105	255	115141
	2_RGB_Alexa Fluor 594 cadaverine_H2O.tif (red)	19	8733	459.632	0.833	255	117206		2_RGB_DAPI.tif (blue)	100	76159	761.59	7.263	255	194205
	3_RGB_Alexa Fluor 594 cadaverine_H2O.tif (red)	84	39891	474.893	3.804	255	121098		3_RGB_DAPI.tif (blue)	350	208080	594.514	19.844	255	151601
	4_RGB_Alexa Fluor 594 cadaverine_H2O.tif (red)	62	26142	421.645	2.493	255	107520		4_RGB_DAPI.tif (blue)	495	226241	457.053	21.576	255	116548
	5_RGB_Alexa Fluor 594 cadaverine_H2O.tif (red)	51	22198	435.255	2.117	255	110990		5_RGB_DAPI.tif (blue)	214	92378	431.673	8.81	255	110077
	6_RGB_RGB_Alexa Fluor 594 cadaverine_H2O.tif (red)	77	16789	218.039	1.601	255	55599.9		6_RGB_RGB_DAPI.tif (blue)	214	93984	439.178	8.963	255	111990
	7_RGB_Alexa Fluor 594 cadaverine_H2O.tif (red)	28	24342	869.357	2.321	255	221686		7_RGB_DAPI.tif (blue)	160	130310	814.438	12.427	255	207682
	8_RGB_Alexa Fluor 594 cadaverine_H2O.tif (red)	16	11872	742	1.132	255	189210		8_RGB_DAPI.tif (blue)	135	97722	723.867	9.319	255	184586
	9_RGB_Alexa Fluor 594 cadaverine_H2O.tif (red)	24	18897	787.375	1.802	255	200781		9_RGB_DAPI.tif (blue)	117	93274	797.214	8.895	255	203289
	10_RGB_Alexa Fluor 594 cadaverine_H2O.tif (red)	39	33208	851.487	3.167	255	217129		10_RGB_DAPI.tif (blue)	177	143247	809.305	13.661	255	206373
	11_RGB_Alexa Fluor 594 cadaverine_H2O.tif (red)	44	24397	554.477	2.327	255	141392		11_RGB_DAPI.tif (blue)	167	149546	895.485	14.262	255	228349
	12_RGB_Alexa Fluor 594 cadaverine_H2O.tif (red)	37	18614	503.081	1.775	255	128286		12_RGB_DAPI.tif (blue)	120	112931	941.092	10.77	255	239978
	13_RGB_Alexa Fluor 594 cadaverine_H2O.tif (red)	29	14924	514.621	1.423	255	131228		13_RGB_DAPI.tif (blue)	225	132197	587.542	12.607	255	149823
	14_RGB_Alexa Fluor 594 cadaverine_H2O.tif (red)	43	31418	730.651	2.996	255	186316		14_RGB_DAPI.tif (blue)	294	201653	685.895	19.231	255	174903
	15_RGB_Alexa Fluor 594 cadaverine_H2O.tif (red)	51	35911	704.137	3.425	255	179555		15_RGB_DAPI.tif (blue)	253	157808	623.747	15.05	255	159055
	16_RGB_Alexa Fluor 594 cadaverine_H2O.tif (red)	54	36901	683.352	3.519	255	174255		16_RGB_DAPI.tif (blue)	182	184938	1016.14	17.637	255	259116
	17_RGB_Alexa Fluor 594 cadaverine_H2O.tif (red)	49	32504	663.347	3.1	255	169153		17_RGB_DAPI.tif (blue)	127	148764	1171.37	14.187	255	298699
SW480
	1_RGB_Alexa Fluor 594 cadaverine_H2O.tif (red)	111	27741	249.919	2.646	255	63729.3		1_RGB_DAPI.tif (blue)	273	61564	225.509	5.871	255	57504.8
	2_RGB_Alexa Fluor 594 cadaverine_H2O.tif (red)	76	19037	250.487	1.816	255	63874.1		2_RGB_DAPI.tif (blue)	138	34035	246.63	3.246	255	62890.8
	3_RGB_Alexa Fluor 594 cadaverine_H2O.tif (red)	119	30997	260.479	2.956	255	66422.1		3_RGB_DAPI.tif (blue)	245	87809	358.404	8.374	255	91393
	4_RGB_Alexa Fluor 594 cadaverine_H2O.tif (red)	221	55794	252.462	5.321	255	64377.7		4_RGB_DAPI.tif (blue)	466	119289	255.985	11.376	255	65276.2
	5_RGB_Alexa Fluor 594 cadaverine_H2O.tif (red)	158	43300	274.051	4.129	255	69882.9		5_RGB_DAPI.tif (blue)	308	73948	240.091	7.052	255	61223.2
SW480-OE
	1_RGB_Alexa Fluor 594 cadaverine_H2O.tif (red)	33	14432	437.333	1.376	255	111520		1_RGB_DAPI.tif (blue)	51	31052	608.863	2.961	255	155260
	2_RGB_Alexa Fluor 594 cadaverine_H2O.tif (red)	20	9262	463.1	0.883	255	118090		2_RGB_DAPI.tif (blue)	24	15314	638.083	1.46	255	162711
	3_RGB_Alexa Fluor 594 cadaverine_H2O.tif (red)	67	16198	241.761	1.545	255	61649.1		3_RGB_DAPI.tif (blue)	101	38620	382.376	3.683	255	97505.9
	4_RGB_Alexa Fluor 594 cadaverine_H2O.tif (red)	36	12002	333.389	1.145	255	85014.2		4_RGB_DAPI.tif (blue)	98	23272	237.469	2.219	255	60554.7
	5_RGB_Alexa Fluor 594 cadaverine_H2O.tif (red)	62	19815	319.597	1.89	255	81497.2		5_RGB_DAPI.tif (blue)	117	43144	368.752	4.115	255	94031.8
	6_RGB_Alexa Fluor 594 cadaverine_H2O.tif (red)	22	12189	554.045	1.162	255	141282		6_RGB_DAPI.tif (blue)	27	26671	987.815	2.544	255	251893
SW480-OX
	1_RGB_Alexa Fluor 594 cadaverine_H2O.tif (red)	50	39986	799.72	3.813	255	203929		1_RGB_DAPI.tif (blue)	70	60411	863.014	5.761	255	220069
	2_RGB_Alexa Fluor 594 cadaverine_H2O.tif (red)	24	9312	388	0.888	255	98940		2_RGB_DAPI.tif (blue)	35	13641	389.743	1.301	255	99384.4
	3_RGB_Alexa Fluor 594 cadaverine_H2O.tif (red)	44	16836	382.636	1.606	255	97572.3		3_RGB_DAPI.tif (blue)	44	44653	1014.84	4.258	255	258784
	4.nd2_RGB_Alexa Fluor 594 cadaverine_H2O.tif (red)	30	10053	335.1	0.959	255	85450.5		4.nd2_RGB_DAPI.tif (blue)	55	25752	468.218	2.456	255	119396
SW480-OX-oe
	2_RGB_Alexa Fluor 594 cadaverine_H2O.tif (red)	80	15593	194.912	1.487	255	49702.7		2_RGB_DAPI.tif (blue)	161	28898	179.491	2.756	255	45770.1
	3_RGB_Alexa Fluor 594 cadaverine_H2O.tif (red)	63	11754	186.571	1.121	255	47575.7		3_RGB_DAPI.tif (blue)	108	21653	200.491	2.065	255	51125.1
	5_RGB_Alexa Fluor 594 cadaverine_H2O.tif (red)	71	11560	162.817	1.102	255	41518.3		5_RGB_DAPI.tif (blue)	132	23798	180.288	2.27	255	45973.4
s-oe
	1_RGB_Alexa Fluor 594 cadaverine_H2O.tif (red)	99	25280	255.354	2.411	255	65115.2		1_RGB_DAPI.tif (blue)	249	51176	205.526	4.881	255	52409.2
	2_RGB_Alexa Fluor 594 cadaverine_H2O.tif (red)	71	17102	240.873	1.631	255	61422.7		2_RGB_DAPI.tif (blue)	159	37262	234.352	3.554	255	59759.8
	3_RGB_Alexa Fluor 594 cadaverine_H2O.tif (red)	118	26249	222.449	2.503	255	56724.5		3_RGB_DAPI.tif (blue)	311	74606	239.891	7.115	255	61172.1
	4_RGB_Alexa Fluor 594 cadaverine_H2O.tif (red)	118	29495	249.958	2.813	255	63739.2		4_RGB_DAPI.tif (blue)	238	51487	216.332	4.91	255	55164.6
HCT116
红色荧光	DAPI	增值率
66	243	0.271605
105	355	0.295775			Vector	OE	OXA	OXA+OE
88	416	0.211538			0.371622	0.165049	0.227907	0.125253
165	444	0.371622			0.42	0.18239	0.177083	0.118519
59	213	0.276995			0.366667	0.211268	0.227723	0.146259
70	309	0.226537
168	400	0.42
22	60	0.366667
14	48	0.291667
24	78	0.307692
HCT116-OE
红色荧光	DAPI	增值率
102	414	0.246377
96	324	0.296296
104	345	0.301449
122	423	0.288416
30	136	0.220588	5
48	208	0.230769
33	95	0.347368
37	70	0.528571
58	246	0.235772	9
105	407	0.257985
148	519	0.285164
101	388	0.260309
98	362	0.270718
64	249	0.257028
96	403	0.238213	15
48	175	0.274286
17	103	0.165049	17
29	159	0.18239
30	142	0.211268
57	172	0.331395
HCT116-OX
红色荧光	DAPI	增值率
58	410	0.141463
49	215	0.227907
17	96	0.177083
30	194	0.154639
23	101	0.227723
HCT116-OE-OX
红色荧光	DAPI	增值率
34	165	0.206061
19	100	0.19
84	350	0.24
62	495	0.125253	4
51	214	0.238318
77	214	0.359813
28	160	0.175
16	135	0.118519	8
24	117	0.205128
39	177	0.220339
44	167	0.263473
37	120	0.308333
29	225	0.128889	13
43	294	0.146259	14
51	253	0.201581
54	182	0.296703
49	127	0.385827
SW480						Vector	OE	OXA	OXA+OE
红色荧光	DAPI	增值率				0.833333	0.550725	0.545455	0.39759
111	273	0.406593				0.663366	0.485714	0.583333	0.446541
76	138	0.550725				0.814815	0.512987	0.537879	0.379421
119	245	0.485714
221	466	0.474249
158	308	0.512987
SW480-OE
33	51	0.647059
20	24	0.833333
67	101	0.663366
36	98	0.367347
62	117	0.529915
22	27	0.814815
SW480-OX
50	70	0.714286
24	35	0.685714
44	44	1
30	55	0.545455
SW480-OX-OE
80	161	0.496894
63	108	0.583333
71	132	0.537879
99	249	0.39759
71	159	0.446541
118	311	0.379421
118	238	0.495798
