# Supplementary material for: Anti-colorectal cancer effects of IRX4 and sensitivity studies to oxaliplatin
Source: Front Immunol. 2026 Jan 21;16:1581244. doi: 10.3389/fimmu.2025.1581244 (PMC12867854; doi:10.3389/fimmu.2025.1581244)
Supplement: Supplementary file 7 [file DataSheet7.zip]

Archive with 14 entries (9 files):
- Flow cytometry - apoptosis/
- Flow cytometry - apoptosis/Apoptosis of cells--Data analysis.xlsx
- Flow cytometry - apoptosis/HCT116--Apoptosis of cells/
- Flow cytometry - apoptosis/HCT116--Apoptosis of cells/HCT116/
- Flow cytometry - apoptosis/HCT116--Apoptosis of cells/HCT116/Specimen_002_Con.fcs
- Flow cytometry - apoptosis/HCT116--Apoptosis of cells/HCT116/Specimen_002_OE.fcs
- Flow cytometry - apoptosis/HCT116--Apoptosis of cells/HCT116/Specimen_002_OXA+OE.fcs
- Flow cytometry - apoptosis/HCT116--Apoptosis of cells/HCT116/Specimen_002_OXA.fcs
- Flow cytometry - apoptosis/SW480--Apoptosis of cells/
- Flow cytometry - apoptosis/SW480--Apoptosis of cells/SW480/
- Flow cytometry - apoptosis/SW480--Apoptosis of cells/SW480/Specimen_002_OE-1.fcs
- Flow cytometry - apoptosis/SW480--Apoptosis of cells/SW480/Specimen_002_OXA-3.fcs
- Flow cytometry - apoptosis/SW480--Apoptosis of cells/SW480/Specimen_002_OXA-OE-1.fcs
- Flow cytometry - apoptosis/SW480--Apoptosis of cells/SW480/Specimen_002_SW480_3.fcs
