# Supplementary material for: Anti-colorectal cancer effects of IRX4 and sensitivity studies to oxaliplatin
Source: Front Immunol. 2026 Jan 21;16:1581244. doi: 10.3389/fimmu.2025.1581244 (PMC12867854; doi:10.3389/fimmu.2025.1581244)
Supplement: Supplementary file 7 [file DataSheet7.zip › Flow cytometry - apoptosis/Apoptosis of cells--Data analysis.xlsx]

## Sheet: Sheet1
HCT116	1	2	3
早期凋亡	2.71	2.9	2.77	转置	Con	OE	OXA	OXA+OE
晚期凋亡	6.72	5.74	6.62		9.43	19.99	12.76	24.9
	9.43	8.64	9.39		8.64	18.95	15.09	25.99
					9.39	20.87	14.65	29.55
HCT116-OE	1	2	3
早期凋亡	6.59	7.85	6.97
晚期凋亡	13.4	11.1	13.9
	19.99	18.95	20.87
HCT116-OXA	1	2	3
早期凋亡	6.21	6.77	6.56
晚期凋亡	6.55	8.32	8.09
	12.76	15.09	14.65
HCT116-OXA-OE	1	2	3
早期凋亡	8.2	7.49	8.95
晚期凋亡	16.7	18.5	20.6
	24.9	25.99	29.55
					Con	OE	OXA	OXA+OE
					13.29	18.08	10.65	17.12
SW480	1	2	3		11.64	15.68	11.81	14.87
早期凋亡	5.99	4.42	4.63		11.33	16.18	12.23	15.75
晚期凋亡	7.3	7.22	6.7
	13.29	11.64	11.33
SW480-OE	1	2	3
早期凋亡	10.8	10	10.5			13.29	11.64	11.33
晚期凋亡	7.28	5.68	5.68			18.08	15.68	16.18
	18.08	15.68	16.18			10.65	11.81	12.23
SW480-OXA	1	2	3			17.12	14.87	15.75
早期凋亡	7.7	7.48	7.81
晚期凋亡	2.95	4.33	4.42
	10.65	11.81	12.23
SW480-OXA-OE	\	2	3
早期凋亡	8.35	8.9	9.82
晚期凋亡	8.77	5.97	5.93
	17.12	14.87	15.75
