# Supplementary material for: Anti-colorectal cancer effects of IRX4 and sensitivity studies to oxaliplatin
Source: Front Immunol. 2026 Jan 21;16:1581244. doi: 10.3389/fimmu.2025.1581244 (PMC12867854; doi:10.3389/fimmu.2025.1581244)
Supplement: Supplementary file 8 [file DataSheet8.zip]

Archive with 64 entries (50 files):
- IF/
- IF/1.pzfx
- IF/2.pzfx
- IF/Data 1.tif
- IF/Data 2.tif
- IF/IF-Cell expression/
- IF/IF-Cell expression/CACO2/
- IF/IF-Cell expression/CACO2/3.nd2
- IF/IF-Cell expression/CACO2/3.tif
- IF/IF-Cell expression/CACO2/3_RGB.tif
- IF/IF-Cell expression/CACO2/3_RGB_Alexa Fluor 594 cadaverine_H2O.tif
- IF/IF-Cell expression/CACO2/3_RGB_DAPI.tif
- IF/IF-Cell expression/FHC/
- IF/IF-Cell expression/FHC/3.nd2
- IF/IF-Cell expression/FHC/3.tif
- IF/IF-Cell expression/FHC/3_RGB.tif
- IF/IF-Cell expression/FHC/3_RGB_Alexa Fluor 594 cadaverine_H2O.tif
- IF/IF-Cell expression/FHC/3_RGB_DAPI.tif
- IF/IF-Cell expression/HCT116/
- IF/IF-Cell expression/HCT116/12.nd2
- IF/IF-Cell expression/HCT116/12.tif
- IF/IF-Cell expression/HCT116/12_RGB.tif
- IF/IF-Cell expression/HCT116/12_RGB_Alexa Fluor 594 cadaverine_H2O.tif
- IF/IF-Cell expression/HCT116/12_RGB_DAPI.tif
- IF/IF-Cell expression/HCT8/
- IF/IF-Cell expression/HCT8/1.nd2
- IF/IF-Cell expression/HCT8/1.tif
- IF/IF-Cell expression/HCT8/1_RGB.tif
- IF/IF-Cell expression/HCT8/1_RGB_Alexa Fluor 594 cadaverine_H2O.tif
- IF/IF-Cell expression/HCT8/1_RGB_DAPI.tif
- IF/IF-Cell expression/SW480/
- IF/IF-Cell expression/SW480/3.nd2
- IF/IF-Cell expression/SW480/3.tif
- IF/IF-Cell expression/SW480/3_RGB.tif
- IF/IF-Cell expression/SW480/3_RGB_Alexa Fluor 594 cadaverine_H2O.tif
- IF/IF-Cell expression/SW480/3_RGB_DAPI.tif
- IF/IF-Overexpression verification/
- IF/IF-Overexpression verification/HCT116/
- IF/IF-Overexpression verification/HCT116/OE/
- IF/IF-Overexpression verification/HCT116/OE/6.nd2
- IF/IF-Overexpression verification/HCT116/OE/6.tif
- IF/IF-Overexpression verification/HCT116/OE/6_RGB.tif
- IF/IF-Overexpression verification/HCT116/OE/6_RGB_Alexa Fluor 594 cadaverine_H2O.tif
- IF/IF-Overexpression verification/HCT116/OE/6_RGB_DAPI.tif
- IF/IF-Overexpression verification/HCT116/Vector/
- IF/IF-Overexpression verification/HCT116/Vector/7.nd2
- IF/IF-Overexpression verification/HCT116/Vector/7.tif
- IF/IF-Overexpression verification/HCT116/Vector/7_RGB.tif
- IF/IF-Overexpression verification/HCT116/Vector/7_RGB_Alexa Fluor 594 cadaverine_H2O.tif
- IF/IF-Overexpression verification/HCT116/Vector/7_RGB_DAPI.tif
- IF/IF-Overexpression verification/SW480/
- IF/IF-Overexpression verification/SW480/OE/
- IF/IF-Overexpression verification/SW480/OE/4.nd2
- IF/IF-Overexpression verification/SW480/OE/4.tif
- IF/IF-Overexpression verification/SW480/OE/4_RGB.tif
- IF/IF-Overexpression verification/SW480/OE/4_RGB_Alexa Fluor 594 cadaverine_H2O.tif
- IF/IF-Overexpression verification/SW480/OE/4_RGB_DAPI.tif
- IF/IF-Overexpression verification/SW480/Vector/
- IF/IF-Overexpression verification/SW480/Vector/1.nd2
- IF/IF-Overexpression verification/SW480/Vector/1.tif
- IF/IF-Overexpression verification/SW480/Vector/1_RGB.tif
- IF/IF-Overexpression verification/SW480/Vector/1_RGB_Alexa Fluor 594 cadaverine_H2O.tif
- IF/IF-Overexpression verification/SW480/Vector/1_RGB_DAPI.tif
- IF/Results-IF.csv
