# Supplementary material for: Anti-colorectal cancer effects of IRX4 and sensitivity studies to oxaliplatin
Source: Front Immunol. 2026 Jan 21;16:1581244. doi: 10.3389/fimmu.2025.1581244 (PMC12867854; doi:10.3389/fimmu.2025.1581244)
Supplement: Supplementary file 8 [file DataSheet8.zip › IF/Results-IF.csv]

		Label	Area	Mean	Min	Max	IntDen	%Area	RawIntDen	MinThr	MaxThr		SW480	Vector	OE
S-V	1	1_RGB_Alexa Fluor 594 cadaverine_H2O.tif	17464	39.876	22	255	696400	1.665	696400	22	255			39.876	64.297
S-V	2	2_RGB_Alexa Fluor 594 cadaverine_H2O.tif	10188	47.037	24	255	479217	0.972	479217	24	255			31.883	58.154
S-V	3	4_RGB_Alexa Fluor 594 cadaverine_H2O.tif	11585	48.303	27	255	559589	1.105	559589	27	255			35.464	56.798
S-V	4	5_RGB_Alexa Fluor 594 cadaverine_H2O.tif	6120	58.154	29	255	355902	0.584	355902	29	255
S-V	5	6_RGB_Alexa Fluor 594 cadaverine_H2O.tif	11654	55.989	31	255	652491	1.111	652491	31	255			SW480×ªÖÃ					¹éÒ»»¯
														Vector	39.876	31.883	35.464	35.741	1.115693461	0.892056742	0.992249797
S-OE	1	1_RGB_Alexa Fluor 594 cadaverine_H2O.tif	6740	56.798	29	255	382821	0.643	382821	29	255			OE	64.297	58.154	56.798		1.79897037	1.627094933	1.589155312
S-OE	2	2_RGB_Alexa Fluor 594 cadaverine_H2O.tif	7310	42.902	21	255	313614	0.697	313614	21	255
S-OE	3	3_RGB_Alexa Fluor 594 cadaverine_H2O.tif	5082	64.297	30	255	326757	0.485	326757	30	255
S-OE	4	4_RGB_Alexa Fluor 594 cadaverine_H2O.tif	9850	31.883	16	255	314045	0.939	314045	16	255
S-OE	5	5_RGB_Alexa Fluor 594 cadaverine_H2O.tif	7875	35.464	17	255	279276	0.751	279276	17	255
H-V	1	1_RGB_Alexa Fluor 594 cadaverine_H2O.tif	9286	44.443	23	255	412700	0.886	412700	23	255
H-V	2	2_RGB_Alexa Fluor 594 cadaverine_H2O.tif	23884	40.756	23	255	973410	2.278	973410	23	255		HCT116	Vector	OE
H-V	3	3_RGB_Alexa Fluor 594 cadaverine_H2O.tif	19295	45.163	25	255	871424	1.84	871424	25	255			25.418	49.052
H-V	4	4_RGB_Alexa Fluor 594 cadaverine_H2O.tif	15005	42.811	23	255	642381	1.431	642381	23	255			19.789	48.966
H-V	5	5_RGB_Alexa Fluor 594 cadaverine_H2O.tif	16631	42.405	23	255	705239	1.586	705239	23	255			34.026	46.295
H-V	6	6_RGB_Alexa Fluor 594 cadaverine_H2O.tif	13198	49.052	27	255	647382	1.259	647382	27	255	(OE»æÍ¼)
H-V	7	7_RGB_Alexa Fluor 594 cadaverine_H2O.tif	27824	39.751	23	255	1106036	2.654	1106036	23	255			HCT116×ªÖÃ					¹éÒ»»¯
H-V	8	8_RGB_Alexa Fluor 594 cadaverine_H2O.tif	23245	41.317	23	255	960404	2.217	960404	23	255			Vector	25.418	19.789	34.026	26.411	0.962402029	0.749271137	1.288326834
H-V	9	9_RGB_Alexa Fluor 594 cadaverine_H2O.tif	29541	38.779	22	255	1145581	2.817	1145581	22	255			OE	49.052	48.966	46.295		1.857256446	1.854000227	1.752868123
H-OE	1	1_RGB_Alexa Fluor 594 cadaverine_H2O-1.tif	13733	48.966	26	255	672451	1.31	672451	26	255
H-OE	2	2_RGB_Alexa Fluor 594 cadaverine_H2O-1.tif	11354	46.295	24	255	525632	1.083	525632	24	255
H-OE	3	3_RGB_Alexa Fluor 594 cadaverine_H2O-1.tif	13777	34.026	18	255	468776	1.314	468776	18	255
H-OE	4	4_RGB_Alexa Fluor 594 cadaverine_H2O-1.tif	5340	38.701	16	255	206665	0.509	206665	16	255
H-OE	5	5_RGB_Alexa Fluor 594 cadaverine_H2O-1.tif	27993	43.174	25	255	1208583	2.67	1208583	25	255
H-OE	6	6_RGB_Alexa Fluor 594 cadaverine_H2O-1.tif	19109	39.562	21	255	755984	1.822	755984	21	255
H-OE	7	7_RGB_Alexa Fluor 594 cadaverine_H2O-1.tif	53421	25.418	15	255	1357853	5.095	1357853	15	255
H-OE	8	8_RGB_Alexa Fluor 594 cadaverine_H2O-1.tif	141896	19.789	12	255	2807996	13.532	2807996	12	255
H-OE	9	9_RGB_Alexa Fluor 594 cadaverine_H2O-1.tif	103632	38.627	23	255	4002951	9.883	4002951	23	255	(VECTOR»æÍ¼)
H-OE	10	10_RGB_Alexa Fluor 594 cadaverine_H2O.tif	31773	42.319	25	255	1344602	3.03	1344602	25	255
9.26caco2
		Label	Area	Mean	Min	Max	IntDen	%Area	RawIntDen	MinThr	MaxThr				FHC
	1	1_RGB_Alexa Fluor 594 cadaverine_H2O.tif	21268	37.197	24	255	791103	2.028	791103	24	255				CACO2
	2	2_RGB_Alexa Fluor 594 cadaverine_H2O.tif	19723	42.081	24	255	829973	1.881	829973	24	255				HCT116
	3	3_RGB_Alexa Fluor 594 cadaverine_H2O.tif	7231	75.305	40	255	544534	0.69	544534	40	255				HCT8
	4	4_RGB_Alexa Fluor 594 cadaverine_H2O.tif	24153	44.145	29	255	1066245	2.303	1066245	29	255				SW480
	5	5_RGB_Alexa Fluor 594 cadaverine_H2O.tif	31782	44.277	30	255	1407208	3.031	1407208	30	255
	6	6_RGB_Alexa Fluor 594 cadaverine_H2O.tif	35541	42.255	28	255	1501774	3.389	1501774	28	255
	7	7_RGB_Alexa Fluor 594 cadaverine_H2O.tif	20579	47.094	27	255	969157	1.963	969157	27	255						¶ÔÕÕ×é¾ùÖµ	¹éÒ»»¯´¦Àí
	8	8_RGB_Alexa Fluor 594 cadaverine_H2O.tif	17652	42.356	26	255	747673	1.683	747673	26	255		FHC	75.305	62.485	61.067	66.28566667	1.136067626	0.942662315	0.921270058
	9	Captured a1_RGB_Alexa Fluor 594 cadaverine_H2O.tif	17246	56.475	31	255	973971	1.645	973971	31	255		CACO2	37.197	42.081	42.255		0.561162041	0.634843128	0.63746813
11.27caco2													SW480	32.068	34.658	29.772		0.48378483	0.522858134	0.449146874
	1	1_RGB_Alexa Fluor 594 cadaverine_H2O.tif	16261	17.928	9	255	291530	1.551	291530	9	255		HCT116	20.721	22.917	21.598		0.312601518	0.345730852	0.325832131
	2	2_RGB_Alexa Fluor 594 cadaverine_H2O.tif	14881	26.004	14	255	386968	1.419	386968	14	255		HCT8	29.9	31.788	33.801		0.45107791	0.479560689	0.509929246
	3	3_RGB_Alexa Fluor 594 cadaverine_H2O.tif	50302	32.068	19	255	1613081	4.797	1613081	19	255						×ªÖÃ	FHC	CACO2	SW480	HCT116	HCT8
	4	4_RGB_Alexa Fluor 594 cadaverine_H2O.tif	33957	30.007	18	255	1018939	3.238	1018939	18	255							1.136067626	0.561162041	0.48378483	0.312601518	0.45107791
	5	5_RGB_Alexa Fluor 594 cadaverine_H2O-1.tif	67917	33.308	19	255	2262199	6.477	2262199	19	255							0.942662315	0.634843128	0.522858134	0.345730852	0.479560689
	6	6_RGB_Alexa Fluor 594 cadaverine_H2O-1.tif	90199	29.119	17	255	2626480	8.602	2626480	17	255	SW480						0.921270058	0.63746813	0.449146874	0.325832131	0.509929246
	7	7_RGB_Alexa Fluor 594 cadaverine_H2O-1.tif	19673	38.216	21	255	751821	1.876	751821	21	255
	8	8_RGB_Alexa Fluor 594 cadaverine_H2O-1.tif	48981	31.434	19	255	1539651	4.671	1539651	19	255
	9	9_RGB_Alexa Fluor 594 cadaverine_H2O.tif	42418	29.772	17	255	1262858	4.045	1262858	17	255
9.26FHC		Label	Area	Mean	Min	Max	IntDen	%Area	RawIntDen	MinThr	MaxThr
	1	3_RGB_Alexa Fluor 594 cadaverine_H2O.tif	265316	27.248	19	255	7229202	25.303	7229202	19	255		(zs)
	2	4_RGB_Alexa Fluor 594 cadaverine_H2O.tif	208640	31.621	22	255	6597368	19.897	6597368	22	255
	3	5_RGB_Alexa Fluor 594 cadaverine_H2O.tif	97375	34.406	23	255	3350315	9.286	3350315	23	255
	4	6_RGB_Alexa Fluor 594 cadaverine_H2O.tif	98248	32.157	21	255	3159349	9.37	3159349	21	255
	5	7_RGB_Alexa Fluor 594 cadaverine_H2O.tif	98171	30.291	19	255	2973678	9.362	2973678	19	255
11.27FHC
	1	1_RGB_Alexa Fluor 594 cadaverine_H2O.tif	18949	35.626	21	255	675086	1.807	675086	21	255
	2	2_RGB_Alexa Fluor 594 cadaverine_H2O.tif	21992	20.721	12	255	455698	2.097	455698	12	255
	3	3_RGB_Alexa Fluor 594 cadaverine_H2O-1.tif	16899	27.251	15	255	460512	1.612	460512	15	255
	4	4_RGB_Alexa Fluor 594 cadaverine_H2O-1.tif	16835	31.964	18	255	538111	1.606	538111	18	255
	5	5_RGB_Alexa Fluor 594 cadaverine_H2O-1.tif	39356	22.917	14	255	901906	3.753	901906	14	255
	6	6_RGB_Alexa Fluor 594 cadaverine_H2O-1.tif	110510	28.508	17	255	3150409	10.539	3150409	17	255
	7	7_RGB_Alexa Fluor 594 cadaverine_H2O-1.tif	216054	21.217	13	255	4583950	20.605	4583950	13	255
	8	8_RGB_Alexa Fluor 594 cadaverine_H2O.tif	247845	25.843	16	255	6405102	23.636	6405102	16	255
	9	9_RGB_Alexa Fluor 594 cadaverine_H2O.tif	154288	30.821	19	255	4755338	14.714	4755338	19	255
	10	10_RGB_Alexa Fluor 594 cadaverine_H2O.tif	128831	21.598	13	255	2782513	12.286	2782513	13	255
	11	11_RGB_Alexa Fluor 594 cadaverine_H2O.tif	37595	31.903	18	255	1199412	3.585	1199412	18	255
	12	12_RGB_Alexa Fluor 594 cadaverine_H2O.tif	26040	40.304	23	255	1049522	2.483	1049522	23	255
11.27HCT8		Label	Area	Mean	Min	Max	IntDen	%Area	RawIntDen	MinThr	MaxThr
	1	1_RGB_Alexa Fluor 594 cadaverine_H2O-1.tif	26267	37.634	23	255	988531	2.505	988531	23	255
	2	2_RGB_Alexa Fluor 594 cadaverine_H2O-1.tif	46203	26.585	16	255	1228304	4.406	1228304	16	255
	3	3_RGB_Alexa Fluor 594 cadaverine_H2O-2.tif	107142	29.9	19	255	3203581	10.218	3203581	19	255
	4	4_RGB_Alexa Fluor 594 cadaverine_H2O-2.tif	59246	31.788	20	255	1883304	5.65	1883304	20	255
	5	5_RGB_Alexa Fluor 594 cadaverine_H2O-2.tif	159339	24.641	15	255	3926263	15.196	3926263	15	255
	6	6_RGB_Alexa Fluor 594 cadaverine_H2O-2.tif	174683	33.801	20	255	5904387	16.659	5904387	20	255
9.26HCT116		Label	Area	Mean	Min	Max	IntDen	%Area	RawIntDen	MinThr	MaxThr
	1	1_RGB_Alexa Fluor 594 cadaverine_H2O-3.tif	61855	47.046	31	255	2910049	5.899	2910049	31	255
	2	2_RGB_Alexa Fluor 594 cadaverine_H2O-3.tif	17232	62.485	35	255	1076744	1.643	1076744	35	255
	3	4_RGB_Alexa Fluor 594 cadaverine_H2O-4.tif	7532	83.687	44	255	630328	0.718	630328	44	255
	4	5_RGB_Alexa Fluor 594 cadaverine_H2O-3.tif	9294	83.388	45	255	775004	0.886	775004	45	255
11.27HCT116
	1	1_RGB_Alexa Fluor 594 cadaverine_H2O-2.tif	4480	61.067	28	255	273581	0.427	273581	28	255
	2	2_RGB_Alexa Fluor 594 cadaverine_H2O-2.tif	25774	42.639	26	255	1098986	2.458	1098986	26	255
	3	3_RGB_Alexa Fluor 594 cadaverine_H2O-3.tif	38427	44.047	27	255	1692600	3.665	1692600	27	255
	4	4_RGB_Alexa Fluor 594 cadaverine_H2O-3.tif	7755	56.459	31	255	437836	0.74	437836	31	255
11.27SW480		Label	Area	Mean	Min	Max	IntDen	%Area	RawIntDen	MinThr	MaxThr
	1	1_RGB_Alexa Fluor 594 cadaverine_H2O-4.tif	9254	49.194	28	255	455238	0.883	455238	28	255
	2	2_RGB_Alexa Fluor 594 cadaverine_H2O-4.tif	45172	34.658	21	255	1565585	4.308	1565585	21	255
	3	3_RGB_Alexa Fluor 594 cadaverine_H2O-4.tif	14567	41.702	25	255	607479	1.389	607479	25	255
9.26SW480
	1	1_RGB_Alexa Fluor 594 cadaverine_H2O-5.tif	1390	111.603	47	255	155128	0.133	155128	47	255
	2	2_RGB_Alexa Fluor 594 cadaverine_H2O-5.tif	3360	99.306	48	255	333667	0.32	333667	48	255
