# Supplementary material for: Anti-colorectal cancer effects of IRX4 and sensitivity studies to oxaliplatin
Source: Front Immunol. 2026 Jan 21;16:1581244. doi: 10.3389/fimmu.2025.1581244 (PMC12867854; doi:10.3389/fimmu.2025.1581244)
Supplement: Supplementary file 9 [file DataSheet9.zip]

Archive with 10 entries (6 files):
- RT-qPCR/
- RT-qPCR/Cells/
- RT-qPCR/Cells/Cells--qPCRData analysis.xlsx
- RT-qPCR/Cells/Cells-qPCROriginal data.xls
- RT-qPCR/OE/
- RT-qPCR/OE/OE--PCROriginal data.xls
- RT-qPCR/OE/OE--qPCRData analysis.xlsx
- RT-qPCR/TissueS/
- RT-qPCR/TissueS/Tissue-PCR-Data analysis.xlsx
- RT-qPCR/TissueS/Tissue-PCR-Original data.xlsx
