# Supplementary material for: Anti-colorectal cancer effects of IRX4 and sensitivity studies to oxaliplatin
Source: Front Immunol. 2026 Jan 21;16:1581244. doi: 10.3389/fimmu.2025.1581244 (PMC12867854; doi:10.3389/fimmu.2025.1581244)
Supplement: Supplementary file 9 [file DataSheet9.zip › RT-qPCR/Cells/Cells--qPCRData analysis.xlsx]

## Sheet: Sheet1
			目的基因			GAPDH			SD目的	SD内参	△SD	目的基因	内参	△CT	△△CT	减	加	2^-△△CT(相对表达量)	正偏离	负偏离
		FHC(对照组)	32.11	32.25	32.34	16.66	16.27	16.5	0.115902	0.196044	0.227743	32.2333	16.4767	15.7567	0	-0.227743	0.227743	1	0.171001	-0.14603	1	1.171	0.85397
		HCT116	31.54	31.29	31.63	15.07	14.83	14.59	0.176163	0.24	0.297714	31.4867	14.83	16.6567	0.9	0.602286	1.19771	0.535887	0.122822	-0.099921	0.535887	0.658709	0.435966
		SW480	31.61	31.41	31.15	14.99	14.59	14.62	0.230651	0.222785	0.320676	31.39	14.7333	16.6567	0.9	0.579324	1.22068	0.535887	0.133391	-0.106805	0.535887	0.669277	0.429082
		HCT8	31.64	32.47	31.98	15.07	15.21	15.23	0.417253	0.087178	0.426263	32.03	15.17	16.86	1.10333	0.677071	1.5296	0.46544	0.159994	-0.119066	0.46544	0.625434	0.346374
	数据分析	CACO2	31.6	31.36	31.44	14.52	14.37	15.08	0.122202	0.37421	0.393658	31.4667	14.6567	16.81	1.05333	0.659675	1.44699	0.481854	0.151167	-0.115068	0.481854	0.633021	0.366786
														FHC	HCT116	SW480	HCT8	CACO2
														1	0.535887	0.535887	0.46544	0.481854
														1.171	0.658709	0.669277	0.625434	0.633021
														0.85397	0.435966	0.429082	0.346374	0.366786
