# Supplementary material for: Anti-colorectal cancer effects of IRX4 and sensitivity studies to oxaliplatin
Source: Front Immunol. 2026 Jan 21;16:1581244. doi: 10.3389/fimmu.2025.1581244 (PMC12867854; doi:10.3389/fimmu.2025.1581244)
Supplement: Supplementary file 9 [file DataSheet9.zip › RT-qPCR/Cells/Cells-qPCROriginal data.xls]

## Sheet: 检测项目
实验名称	20240822_贾梅
实验类型	相对定量
备注
标准较比样本
检测项目	染料	通道	阴性参照	Master Mix	引物	探针	耗材	批号
GAPDH	FAM	1
IRX4	FAM	1

## Sheet: 样本信息
样本ID	样本名称	采样时间	送检日期
1		2024/08/22	2024/08/22
2		2024/08/22	2024/08/22
3		2024/08/22	2024/08/22
4		2024/08/22	2024/08/22
5		2024/08/22	2024/08/22

## Sheet: 反应板设置
孔位	检测项目	染料	通道	属性	标准浓度	样本ID
A01	GAPDH	FAM	1	未知	0	1
A02	GAPDH	FAM	1	未知	0	1
A03	GAPDH	FAM	1	未知	0	1
A04	GAPDH	FAM	1	未知	0	2
A05	GAPDH	FAM	1	未知	0	2
A06	GAPDH	FAM	1	未知	0	2
A07	GAPDH	FAM	1	未知	0	3
A08	GAPDH	FAM	1	未知	0	3
A09	GAPDH	FAM	1	未知	0	3
A10	GAPDH	FAM	1	未知	0	4
A11	GAPDH	FAM	1	未知	0	4
A12	GAPDH	FAM	1	未知	0	4
B01	GAPDH	FAM	1	未知	0	5
B02	GAPDH	FAM	1	未知	0	5
B03	GAPDH	FAM	1	未知	0	5
C01	IRX4	FAM	1	未知	0	1
C02	IRX4	FAM	1	未知	0	1
C03	IRX4	FAM	1	未知	0	1
C04	IRX4	FAM	1	未知	0	2
C05	IRX4	FAM	1	未知	0	2
C06	IRX4	FAM	1	未知	0	2
C07	IRX4	FAM	1	未知	0	3
C08	IRX4	FAM	1	未知	0	3
C09	IRX4	FAM	1	未知	0	3
C10	IRX4	FAM	1	未知	0	4
C11	IRX4	FAM	1	未知	0	4
C12	IRX4	FAM	1	未知	0	4
D01	IRX4	FAM	1	未知	0	5
D02	IRX4	FAM	1	未知	0	5
D03	IRX4	FAM	1	未知	0	5

## Sheet: 运行程序
类型:	恒温段
目标温度	恒温时间	升降温速率	是否采样
95	15:00	4	否
类型:	循环段	循环数:	40
目标温度	恒温时间	升降温速率	修饰温度	修饰量	开始修饰循环	是否采样
95	00:10	4				否
60	00:32	4				是
类型:	熔解段	台阶恒温时间:	20
目标温度	台阶温度	是否是熔解节
95		否
60		否
95	0.3	是

## Sheet: 定量原始数据
孔位	运行段	循环数	F1
A01	2	1	555.3
A02	2	1	533.38
A03	2	1	482.84
A04	2	1	513.84
A05	2	1	576.16
A06	2	1	782.18
A07	2	1	486.3
A08	2	1	552.54
A09	2	1	577.34
A10	2	1	711.94
A11	2	1	671.06
A12	2	1	719.68
B01	2	1	568.48
B02	2	1	656.46
B03	2	1	516.52
C01	2	1	365.76
C02	2	1	368.1
C03	2	1	380.2
C04	2	1	514.74
C05	2	1	518.76
C06	2	1	476.06
C07	2	1	482.96
C08	2	1	553.7
C09	2	1	582.58
C10	2	1	840.26
C11	2	1	803.8
C12	2	1	748.54
D01	2	1	553.52
D02	2	1	689.7
D03	2	1	576.46
A01	2	2	556.22
A02	2	2	537.39
A03	2	2	489.29
A04	2	2	519.34
A05	2	2	576.63
A06	2	2	780.05
A07	2	2	483.37
A08	2	2	551.73
A09	2	2	570.55
A10	2	2	695.74
A11	2	2	665.82
A12	2	2	719.49
B01	2	2	562.52
B02	2	2	656.28
B03	2	2	518.04
C01	2	2	362.71
C02	2	2	365.13
C03	2	2	379.12
C04	2	2	517.06
C05	2	2	519.51
C06	2	2	474.66
C07	2	2	481.89
C08	2	2	560.1
C09	2	2	580.31
C10	2	2	839.32
C11	2	2	789.28
C12	2	2	750.23
D01	2	2	541.02
D02	2	2	684.65
D03	2	2	580.74
A01	2	3	552.92
A02	2	3	535.15
A03	2	3	491.2
A04	2	3	516.45
A05	2	3	575.99
A06	2	3	776.55
A07	2	3	480.35
A08	2	3	549.45
A09	2	3	569.78
A10	2	3	699.58
A11	2	3	663.85
A12	2	3	714.19
B01	2	3	562.09
B02	2	3	657.8
B03	2	3	521.94
C01	2	3	360.87
C02	2	3	364.86
C03	2	3	382.47
C04	2	3	518.15
C05	2	3	522.7
C06	2	3	475.35
C07	2	3	484.02
C08	2	3	564.66
C09	2	3	579.85
C10	2	3	834.66
C11	2	3	787.46
C12	2	3	750.91
D01	2	3	539.89
D02	2	3	684.61
D03	2	3	579.76
A01	2	4	551.37
A02	2	4	534.2
A03	2	4	494.15
A04	2	4	531.63
A05	2	4	577.84
A06	2	4	775.76
A07	2	4	480.26
A08	2	4	552
A09	2	4	570.57
A10	2	4	700.77
A11	2	4	661.93
A12	2	4	711.61
B01	2	4	560.81
B02	2	4	659
B03	2	4	524.73
C01	2	4	360.89
C02	2	4	364.01
C03	2	4	384.74
C04	2	4	518.55
C05	2	4	525.99
C06	2	4	477.13
C07	2	4	486.68
C08	2	4	565.55
C09	2	4	581.8
C10	2	4	832.88
C11	2	4	788.05
C12	2	4	749.38
D01	2	4	539.86
D02	2	4	686.05
D03	2	4	578.79
A01	2	5	550.97
A02	2	5	536.29
A03	2	5	495.4
A04	2	5	548
A05	2	5	580.29
A06	2	5	775.87
A07	2	5	481.79
A08	2	5	553.46
A09	2	5	573.49
A10	2	5	701.56
A11	2	5	662.56
A12	2	5	710.29
B01	2	5	559.89
B02	2	5	660
B03	2	5	527.91
C01	2	5	360.59
C02	2	5	364.81
C03	2	5	385.89
C04	2	5	518.73
C05	2	5	528.78
C06	2	5	479.59
C07	2	5	487.62
C08	2	5	567.91
C09	2	5	584.58
C10	2	5	831.24
C11	2	5	789.64
C12	2	5	750.04
D01	2	5	541.01
D02	2	5	688.34
D03	2	5	579.83
A01	2	6	551.19
A02	2	6	537.44
A03	2	6	495.51
A04	2	6	557.4
A05	2	6	582.73
A06	2	6	776.5
A07	2	6	482.06
A08	2	6	555.16
A09	2	6	577.21
A10	2	6	700.93
A11	2	6	661.97
A12	2	6	709.66
B01	2	6	559.58
B02	2	6	662.48
B03	2	6	531.16
C01	2	6	360.24
C02	2	6	366.2
C03	2	6	386.93
C04	2	6	518.24
C05	2	6	531.54
C06	2	6	482.04
C07	2	6	489.38
C08	2	6	570.16
C09	2	6	585.36
C10	2	6	831.06
C11	2	6	791.52
C12	2	6	750.79
D01	2	6	541.49
D02	2	6	689.41
D03	2	6	580.84
A01	2	7	552.4
A02	2	7	538.95
A03	2	7	497.28
A04	2	7	563.6
A05	2	7	585.79
A06	2	7	777.53
A07	2	7	484.56
A08	2	7	557.6
A09	2	7	582.17
A10	2	7	699.3
A11	2	7	663.84
A12	2	7	711.59
B01	2	7	561.29
B02	2	7	663.46
B03	2	7	532.67
C01	2	7	360.87
C02	2	7	367.02
C03	2	7	388.82
C04	2	7	519.52
C05	2	7	532.79
C06	2	7	484.54
C07	2	7	489.56
C08	2	7	570.84
C09	2	7	587.33
C10	2	7	832.79
C11	2	7	793.54
C12	2	7	750.54
D01	2	7	541.74
D02	2	7	691.48
D03	2	7	580.2
A01	2	8	552.48
A02	2	8	540.03
A03	2	8	498.53
A04	2	8	567.51
A05	2	8	588.78
A06	2	8	779.52
A07	2	8	486.81
A08	2	8	559.19
A09	2	8	583.7
A10	2	8	698.4
A11	2	8	663.62
A12	2	8	711.6
B01	2	8	562.93
B02	2	8	666.7
B03	2	8	535.33
C01	2	8	361.73
C02	2	8	367.08
C03	2	8	390.2
C04	2	8	519.17
C05	2	8	532.91
C06	2	8	486.52
C07	2	8	489.53
C08	2	8	571.33
C09	2	8	588.88
C10	2	8	832.41
C11	2	8	793.23
C12	2	8	748.79
D01	2	8	541.93
D02	2	8	693.38
D03	2	8	579.4
A01	2	9	553.02
A02	2	9	541.3
A03	2	9	500.35
A04	2	9	568.32
A05	2	9	590.82
A06	2	9	781.37
A07	2	9	488.75
A08	2	9	560.51
A09	2	9	587.52
A10	2	9	700.19
A11	2	9	664.22
A12	2	9	711.75
B01	2	9	565.17
B02	2	9	666.1
B03	2	9	537.99
C01	2	9	361.32
C02	2	9	367.69
C03	2	9	391.33
C04	2	9	520.4
C05	2	9	533.72
C06	2	9	487.77
C07	2	9	490.39
C08	2	9	571.93
C09	2	9	589.84
C10	2	9	831.7
C11	2	9	792.5
C12	2	9	747.36
D01	2	9	542.42
D02	2	9	694.25
D03	2	9	579.26
A01	2	10	555.5
A02	2	10	541.94
A03	2	10	501.39
A04	2	10	570
A05	2	10	593.62
A06	2	10	787.93
A07	2	10	492.36
A08	2	10	564.72
A09	2	10	590.66
A10	2	10	702.26
A11	2	10	665.43
A12	2	10	712.69
B01	2	10	569.65
B02	2	10	672.71
B03	2	10	540.94
C01	2	10	362.2
C02	2	10	368.62
C03	2	10	392.68
C04	2	10	520.8
C05	2	10	534.99
C06	2	10	489.42
C07	2	10	490.79
C08	2	10	572.38
C09	2	10	590.15
C10	2	10	832.61
C11	2	10	794.82
C12	2	10	745.51
D01	2	10	542.38
D02	2	10	694.48
D03	2	10	578.92
A01	2	11	556.88
A02	2	11	543.38
A03	2	11	503.64
A04	2	11	574.83
A05	2	11	598.57
A06	2	11	794.07
A07	2	11	497.51
A08	2	11	570.2
A09	2	11	597.29
A10	2	11	706.35
A11	2	11	670.31
A12	2	11	715.61
B01	2	11	575.16
B02	2	11	681.77
B03	2	11	546.09
C01	2	11	361.97
C02	2	11	368.24
C03	2	11	392.94
C04	2	11	520.72
C05	2	11	535.35
C06	2	11	490.87
C07	2	11	491.13
C08	2	11	571.35
C09	2	11	590.41
C10	2	11	832.4
C11	2	11	794.32
C12	2	11	746.17
D01	2	11	542.97
D02	2	11	696.19
D03	2	11	580.03
A01	2	12	559.1
A02	2	12	546.68
A03	2	12	507.19
A04	2	12	583.6
A05	2	12	608.81
A06	2	12	804.62
A07	2	12	505.57
A08	2	12	581.2
A09	2	12	609.28
A10	2	12	713.79
A11	2	12	676.36
A12	2	12	722.15
B01	2	12	585.29
B02	2	12	693.93
B03	2	12	555.59
C01	2	12	363.48
C02	2	12	368.64
C03	2	12	393.99
C04	2	12	519.8
C05	2	12	534.79
C06	2	12	492.08
C07	2	12	492.02
C08	2	12	571.43
C09	2	12	590.36
C10	2	12	833.57
C11	2	12	793.51
C12	2	12	744.85
D01	2	12	543.17
D02	2	12	696.71
D03	2	12	581.97
A01	2	13	565.31
A02	2	13	552.53
A03	2	13	514.05
A04	2	13	601.72
A05	2	13	625.96
A06	2	13	825.75
A07	2	13	526.35
A08	2	13	605.01
A09	2	13	630.93
A10	2	13	729.43
A11	2	13	691.02
A12	2	13	736.04
B01	2	13	609.49
B02	2	13	722.71
B03	2	13	574.82
C01	2	13	363.68
C02	2	13	368.67
C03	2	13	393.52
C04	2	13	520.14
C05	2	13	534.53
C06	2	13	492.76
C07	2	13	491.08
C08	2	13	569.76
C09	2	13	590.59
C10	2	13	832.45
C11	2	13	793.18
C12	2	13	744.38
D01	2	13	543.9
D02	2	13	695.86
D03	2	13	581.02
A01	2	14	575.31
A02	2	14	566.58
A03	2	14	525.17
A04	2	14	642.94
A05	2	14	665.09
A06	2	14	867.49
A07	2	14	565.62
A08	2	14	653.75
A09	2	14	680.17
A10	2	14	761.51
A11	2	14	719.56
A12	2	14	764.07
B01	2	14	660.92
B02	2	14	777.39
B03	2	14	613.88
C01	2	14	364.69
C02	2	14	369.36
C03	2	14	393.64
C04	2	14	518.8
C05	2	14	535.46
C06	2	14	491.78
C07	2	14	491.89
C08	2	14	570.25
C09	2	14	590.66
C10	2	14	834.05
C11	2	14	792.46
C12	2	14	744.28
D01	2	14	543.88
D02	2	14	694.63
D03	2	14	579.21
A01	2	15	596.74
A02	2	15	594.18
A03	2	15	552.6
A04	2	15	727.33
A05	2	15	748.69
A06	2	15	961.02
A07	2	15	648.3
A08	2	15	757.17
A09	2	15	782.16
A10	2	15	833.91
A11	2	15	782.73
A12	2	15	822.47
B01	2	15	767.34
B02	2	15	894.69
B03	2	15	700.15
C01	2	15	363.64
C02	2	15	369.37
C03	2	15	392.94
C04	2	15	519.92
C05	2	15	536.58
C06	2	15	494.71
C07	2	15	492.5
C08	2	15	571.01
C09	2	15	590.72
C10	2	15	835.08
C11	2	15	790.28
C12	2	15	743.31
D01	2	15	544.74
D02	2	15	694.41
D03	2	15	581.07
A01	2	16	642.23
A02	2	16	654.65
A03	2	16	605.17
A04	2	16	896.24
A05	2	16	917.25
A06	2	16	1143.35
A07	2	16	807.94
A08	2	16	952.48
A09	2	16	973.28
A10	2	16	976.74
A11	2	16	914.78
A12	2	16	950.42
B01	2	16	970.87
B02	2	16	1115.63
B03	2	16	860.62
C01	2	16	364.22
C02	2	16	368.83
C03	2	16	394.76
C04	2	16	520.95
C05	2	16	537.46
C06	2	16	494.22
C07	2	16	491.58
C08	2	16	571.59
C09	2	16	590.74
C10	2	16	833.35
C11	2	16	789.73
C12	2	16	741.82
D01	2	16	544.04
D02	2	16	693.76
D03	2	16	582.33
A01	2	17	738.74
A02	2	17	781.08
A03	2	17	719.62
A04	2	17	1174.08
A05	2	17	1201.46
A06	2	17	1456
A07	2	17	1058.86
A08	2	17	1262.56
A09	2	17	1281.9
A10	2	17	1225.42
A11	2	17	1155.31
A12	2	17	1186.94
B01	2	17	1284.49
B02	2	17	1457.83
B03	2	17	1115.09
C01	2	17	366.53
C02	2	17	370.01
C03	2	17	395.04
C04	2	17	522.48
C05	2	17	538.76
C06	2	17	494.75
C07	2	17	491.58
C08	2	17	571.58
C09	2	17	590.58
C10	2	17	831.96
C11	2	17	789.52
C12	2	17	741.07
D01	2	17	542.56
D02	2	17	694.76
D03	2	17	582.94
A01	2	18	922.79
A02	2	18	1015.63
A03	2	18	932.1
A04	2	18	1547.06
A05	2	18	1596.36
A06	2	18	1885.68
A07	2	18	1380.7
A08	2	18	1662.95
A09	2	18	1678.61
A10	2	18	1588.93
A11	2	18	1510.12
A12	2	18	1539.77
B01	2	18	1675.52
B02	2	18	1881.29
B03	2	18	1429.57
C01	2	18	368.07
C02	2	18	370.87
C03	2	18	395.89
C04	2	18	521.53
C05	2	18	539.27
C06	2	18	494.92
C07	2	18	492.56
C08	2	18	570.14
C09	2	18	590.25
C10	2	18	831.56
C11	2	18	788.99
C12	2	18	739.91
D01	2	18	542.93
D02	2	18	695.56
D03	2	18	583.81
A01	2	19	1219.84
A02	2	19	1372.6
A03	2	19	1251.58
A04	2	19	1937.9
A05	2	19	2025.56
A06	2	19	2346.12
A07	2	19	1696.71
A08	2	19	2069.26
A09	2	19	2073.08
A10	2	19	1995.32
A11	2	19	1920.48
A12	2	19	1966.65
B01	2	19	2051.58
B02	2	19	2289.41
B03	2	19	1724.24
C01	2	19	368.86
C02	2	19	371.63
C03	2	19	397.08
C04	2	19	521.61
C05	2	19	538.91
C06	2	19	494.94
C07	2	19	492.21
C08	2	19	569.55
C09	2	19	591.46
C10	2	19	831.3
C11	2	19	789.68
C12	2	19	740.99
D01	2	19	542.26
D02	2	19	695.86
D03	2	19	584.94
A01	2	20	1604.35
A02	2	20	1807.34
A03	2	20	1645.73
A04	2	20	2257.41
A05	2	20	2389.18
A06	2	20	2732.53
A07	2	20	1944.78
A08	2	20	2386.41
A09	2	20	2387.35
A10	2	20	2351.34
A11	2	20	2291.52
A12	2	20	2365.41
B01	2	20	2342.46
B02	2	20	2606.06
B03	2	20	1948.24
C01	2	20	369.4
C02	2	20	372.59
C03	2	20	397.08
C04	2	20	523.06
C05	2	20	538
C06	2	20	494.2
C07	2	20	493.42
C08	2	20	571.4
C09	2	20	593.67
C10	2	20	831.67
C11	2	20	789.63
C12	2	20	739.68
D01	2	20	540.68
D02	2	20	696.31
D03	2	20	582.8
A01	2	21	1993.13
A02	2	21	2220.2
A03	2	21	2024.74
A04	2	21	2477.12
A05	2	21	2648.66
A06	2	21	3006.21
A07	2	21	2114.25
A08	2	21	2608.63
A09	2	21	2603.79
A10	2	21	2608.86
A11	2	21	2563.9
A12	2	21	2667.92
B01	2	21	2542.14
B02	2	21	2822.32
B03	2	21	2111.72
C01	2	21	367.62
C02	2	21	373.28
C03	2	21	396.78
C04	2	21	522.94
C05	2	21	539.31
C06	2	21	493.45
C07	2	21	492.09
C08	2	21	570.88
C09	2	21	594.2
C10	2	21	831.25
C11	2	21	789.34
C12	2	21	737.27
D01	2	21	542.45
D02	2	21	694.68
D03	2	21	583.01
A01	2	22	2307.29
A02	2	22	2535.07
A03	2	22	2312.91
A04	2	22	2626.01
A05	2	22	2824.97
A06	2	22	3192.97
A07	2	22	2229.91
A08	2	22	2760.95
A09	2	22	2753.81
A10	2	22	2789.9
A11	2	22	2751.95
A12	2	22	2875.74
B01	2	22	2679.5
B02	2	22	2971.46
B03	2	22	2227.02
C01	2	22	368.69
C02	2	22	373.49
C03	2	22	396.62
C04	2	22	521.99
C05	2	22	540.68
C06	2	22	492.76
C07	2	22	492.36
C08	2	22	570.03
C09	2	22	594.7
C10	2	22	831.34
C11	2	22	787.2
C12	2	22	737.55
D01	2	22	541.91
D02	2	22	695.3
D03	2	22	582.74
A01	2	23	2524.03
A02	2	23	2753.04
A03	2	23	2511.15
A04	2	23	2722.79
A05	2	23	2942.16
A06	2	23	3314.18
A07	2	23	2310.98
A08	2	23	2862.88
A09	2	23	2851.9
A10	2	23	2909.62
A11	2	23	2882.06
A12	2	23	3018.88
B01	2	23	2771.34
B02	2	23	3069.68
B03	2	23	2310.6
C01	2	23	367.65
C02	2	23	374.73
C03	2	23	397.09
C04	2	23	522.78
C05	2	23	541.31
C06	2	23	493.49
C07	2	23	491.67
C08	2	23	569.75
C09	2	23	594.08
C10	2	23	830.08
C11	2	23	786.12
C12	2	23	735.68
D01	2	23	540.92
D02	2	23	693.63
D03	2	23	584.28
A01	2	24	2671.11
A02	2	24	2897.05
A03	2	24	2641.76
A04	2	24	2786.77
A05	2	24	3018.88
A06	2	24	3392.69
A07	2	24	2360.52
A08	2	24	2930.93
A09	2	24	2918.08
A10	2	24	2994.2
A11	2	24	2969.14
A12	2	24	3110.3
B01	2	24	2833.93
B02	2	24	3135.74
B03	2	24	2365.78
C01	2	24	369.38
C02	2	24	375.68
C03	2	24	398.05
C04	2	24	522.07
C05	2	24	542.75
C06	2	24	493.65
C07	2	24	492.41
C08	2	24	570.59
C09	2	24	596.26
C10	2	24	828.61
C11	2	24	785.74
C12	2	24	736.78
D01	2	24	540.6
D02	2	24	694.63
D03	2	24	584.88
A01	2	25	2767.71
A02	2	25	2993.1
A03	2	25	2728.36
A04	2	25	2828.67
A05	2	25	3072.58
A06	2	25	3446.53
A07	2	25	2396.58
A08	2	25	2977.59
A09	2	25	2960.68
A10	2	25	3052.28
A11	2	25	3027.58
A12	2	25	3176.03
B01	2	25	2875.28
B02	2	25	3183.11
B03	2	25	2408.36
C01	2	25	368.83
C02	2	25	376.48
C03	2	25	396.86
C04	2	25	522.58
C05	2	25	543.63
C06	2	25	494.91
C07	2	25	494.33
C08	2	25	572.67
C09	2	25	596.65
C10	2	25	829.54
C11	2	25	784.95
C12	2	25	735.06
D01	2	25	541.19
D02	2	25	695.96
D03	2	25	585.41
A01	2	26	2829.47
A02	2	26	3055.81
A03	2	26	2783.7
A04	2	26	2857.97
A05	2	26	3109.12
A06	2	26	3485.36
A07	2	26	2422.54
A08	2	26	3010.31
A09	2	26	2993.18
A10	2	26	3089.5
A11	2	26	3069.97
A12	2	26	3221.95
B01	2	26	2902.97
B02	2	26	3215
B03	2	26	2438.79
C01	2	26	369.59
C02	2	26	377.08
C03	2	26	399.59
C04	2	26	524.78
C05	2	26	545.49
C06	2	26	497.6
C07	2	26	496.64
C08	2	26	575.51
C09	2	26	598.14
C10	2	26	832.04
C11	2	26	785.26
C12	2	26	735.16
D01	2	26	542.85
D02	2	26	697.6
D03	2	26	587.4
A01	2	27	2870.07
A02	2	27	3099.36
A03	2	27	2822.13
A04	2	27	2879.48
A05	2	27	3136.37
A06	2	27	3510.21
A07	2	27	2441.44
A08	2	27	3031.36
A09	2	27	3017.29
A10	2	27	3115.24
A11	2	27	3101.05
A12	2	27	3251.73
B01	2	27	2926.12
B02	2	27	3237.76
B03	2	27	2463.12
C01	2	27	373.18
C02	2	27	379.17
C03	2	27	402.61
C04	2	27	529.89
C05	2	27	550.52
C06	2	27	499.95
C07	2	27	501.8
C08	2	27	579.97
C09	2	27	603.05
C10	2	27	836.25
C11	2	27	785.64
C12	2	27	737.04
D01	2	27	545.3
D02	2	27	699.46
D03	2	27	589.83
A01	2	28	2902.78
A02	2	28	3128.3
A03	2	28	2851.97
A04	2	28	2895.31
A05	2	28	3158.53
A06	2	28	3530.32
A07	2	28	2457.71
A08	2	28	3049.86
A09	2	28	3034.52
A10	2	28	3139.17
A11	2	28	3123.54
A12	2	28	3275.96
B01	2	28	2942.04
B02	2	28	3256.84
B03	2	28	2482.04
C01	2	28	378.68
C02	2	28	383.14
C03	2	28	409.08
C04	2	28	538.53
C05	2	28	559.69
C06	2	28	505.98
C07	2	28	510.78
C08	2	28	587.42
C09	2	28	614.65
C10	2	28	843.08
C11	2	28	788.14
C12	2	28	743.72
D01	2	28	554.71
D02	2	28	708.89
D03	2	28	599.38
A01	2	29	2925.45
A02	2	29	3150.57
A03	2	29	2870.19
A04	2	29	2909.35
A05	2	29	3169.36
A06	2	29	3548.27
A07	2	29	2466.35
A08	2	29	3062.39
A09	2	29	3046.62
A10	2	29	3154.92
A11	2	29	3139
A12	2	29	3293.7
B01	2	29	2955.95
B02	2	29	3271.15
B03	2	29	2496.47
C01	2	29	389.66
C02	2	29	392.82
C03	2	29	417.73
C04	2	29	554.89
C05	2	29	580.88
C06	2	29	520.92
C07	2	29	527.56
C08	2	29	605.93
C09	2	29	638.48
C10	2	29	860.06
C11	2	29	795.34
C12	2	29	755.94
D01	2	29	570.16
D02	2	29	728.84
D03	2	29	619.04
A01	2	30	2939.87
A02	2	30	3165.22
A03	2	30	2884.6
A04	2	30	2919.78
A05	2	30	3179.66
A06	2	30	3559.82
A07	2	30	2477.04
A08	2	30	3077.06
A09	2	30	3057.89
A10	2	30	3171.06
A11	2	30	3152.04
A12	2	30	3308.73
B01	2	30	2968.25
B02	2	30	3283.77
B03	2	30	2506.96
C01	2	30	412.04
C02	2	30	412.4
C03	2	30	437.74
C04	2	30	590.88
C05	2	30	624.52
C06	2	30	554.56
C07	2	30	563.21
C08	2	30	645.76
C09	2	30	688.55
C10	2	30	895.09
C11	2	30	812.94
C12	2	30	781.39
D01	2	30	607.98
D02	2	30	768.25
D03	2	30	659.46
A01	2	31	2953.54
A02	2	31	3178.94
A03	2	31	2895.34
A04	2	31	2928.08
A05	2	31	3188.34
A06	2	31	3570
A07	2	31	2483.27
A08	2	31	3087.34
A09	2	31	3068.69
A10	2	31	3180.96
A11	2	31	3161.04
A12	2	31	3318.38
B01	2	31	2977.6
B02	2	31	3291.31
B03	2	31	2516.69
C01	2	31	460.15
C02	2	31	453.74
C03	2	31	480.5
C04	2	31	666.85
C05	2	31	719.17
C06	2	31	625.74
C07	2	31	646.56
C08	2	31	733.28
C09	2	31	802.27
C10	2	31	971.47
C11	2	31	851.57
C12	2	31	836.82
D01	2	31	684.56
D02	2	31	857.58
D03	2	31	750.68
A01	2	32	2965.71
A02	2	32	3188.27
A03	2	32	2906.83
A04	2	32	2931.71
A05	2	32	3197.72
A06	2	32	3579.22
A07	2	32	2491.35
A08	2	32	3095.59
A09	2	32	3076.24
A10	2	32	3190.23
A11	2	32	3167.01
A12	2	32	3327.73
B01	2	32	2985.39
B02	2	32	3297.88
B03	2	32	2526.4
C01	2	32	564.76
C02	2	32	542.05
C03	2	32	572.14
C04	2	32	834.91
C05	2	32	923.13
C06	2	32	777.29
C07	2	32	823.51
C08	2	32	924.48
C09	2	32	1037.66
C10	2	32	1134.52
C11	2	32	937.18
C12	2	32	957.46
D01	2	32	851.65
D02	2	32	1050.69
D03	2	32	948.53
A01	2	33	2970.79
A02	2	33	3199.11
A03	2	33	2916.33
A04	2	33	2938.6
A05	2	33	3204.07
A06	2	33	3586.01
A07	2	33	2497.05
A08	2	33	3103.51
A09	2	33	3082.75
A10	2	33	3195.08
A11	2	33	3174.12
A12	2	33	3332.93
B01	2	33	2989.01
B02	2	33	3302.63
B03	2	33	2531.71
C01	2	33	783.32
C02	2	33	733.28
C03	2	33	769.33
C04	2	33	1163.31
C05	2	33	1298.4
C06	2	33	1089.62
C07	2	33	1149.99
C08	2	33	1286.29
C09	2	33	1453.94
C10	2	33	1451.8
C11	2	33	1115.57
C12	2	33	1207.87
D01	2	33	1171.11
D02	2	33	1420.65
D03	2	33	1308.18
A01	2	34	2978.68
A02	2	34	3205.93
A03	2	34	2921
A04	2	34	2942.11
A05	2	34	3212.64
A06	2	34	3592.36
A07	2	34	2501.99
A08	2	34	3110.27
A09	2	34	3089.94
A10	2	34	3200.75
A11	2	34	3181.91
A12	2	34	3340.29
B01	2	34	2995.56
B02	2	34	3311.16
B03	2	34	2540.68
C01	2	34	1187.19
C02	2	34	1113.85
C03	2	34	1135.93
C04	2	34	1693.72
C05	2	34	1860.19
C06	2	34	1608.85
C07	2	34	1642.28
C08	2	34	1835.87
C09	2	34	2033.4
C10	2	34	1947.7
C11	2	34	1461.46
C12	2	34	1637.68
D01	2	34	1659.72
D02	2	34	1988.57
D03	2	34	1837.02
A01	2	35	2982.96
A02	2	35	3215.16
A03	2	35	2923.81
A04	2	35	2945.6
A05	2	35	3221.32
A06	2	35	3597.58
A07	2	35	2504.07
A08	2	35	3115.87
A09	2	35	3095.77
A10	2	35	3205.79
A11	2	35	3185.41
A12	2	35	3343.72
B01	2	35	3000.87
B02	2	35	3318.66
B03	2	35	2548.56
C01	2	35	1775.24
C02	2	35	1718.1
C03	2	35	1667.34
C04	2	35	2348.51
C05	2	35	2501.53
C06	2	35	2273.98
C07	2	35	2204.72
C08	2	35	2482.51
C09	2	35	2664.61
C10	2	35	2550.26
C11	2	35	1982.65
C12	2	35	2208.12
D01	2	35	2246.9
D02	2	35	2661.81
D03	2	35	2435.14
A01	2	36	2987.65
A02	2	36	3220.22
A03	2	36	2929.6
A04	2	36	2947.56
A05	2	36	3226.44
A06	2	36	3600.49
A07	2	36	2508.42
A08	2	36	3120.8
A09	2	36	3102.2
A10	2	36	3209.38
A11	2	36	3188.66
A12	2	36	3351.48
B01	2	36	3004.5
B02	2	36	3323.14
B03	2	36	2555.99
C01	2	36	2436.01
C02	2	36	2455.64
C03	2	36	2257.55
C04	2	36	2992.11
C05	2	36	3094.45
C06	2	36	2950.39
C07	2	36	2731.09
C08	2	36	3096.42
C09	2	36	3224.8
C10	2	36	3133.16
C11	2	36	2602.57
C12	2	36	2808.9
D01	2	36	2807.45
D02	2	36	3310.04
D03	2	36	2986.97
A01	2	37	2991.16
A02	2	37	3224.05
A03	2	37	2933.66
A04	2	37	2952.51
A05	2	37	3229.59
A06	2	37	3605.31
A07	2	37	2513.81
A08	2	37	3124.84
A09	2	37	3106.28
A10	2	37	3215.21
A11	2	37	3192.88
A12	2	37	3356.98
B01	2	37	3008.87
B02	2	37	3328.71
B03	2	37	2562.27
C01	2	37	3028.8
C02	2	37	3175.88
C03	2	37	2799.91
C04	2	37	3514.5
C05	2	37	3540.07
C06	2	37	3508.46
C07	2	37	3138.17
C08	2	37	3576.01
C09	2	37	3653.31
C10	2	37	3597.83
C11	2	37	3193.68
C12	2	37	3314.72
D01	2	37	3264.88
D02	2	37	3827.56
D03	2	37	3413.48
A01	2	38	2993.5
A02	2	38	3227.2
A03	2	38	2935.22
A04	2	38	2953.73
A05	2	38	3233.89
A06	2	38	3606.99
A07	2	38	2516.62
A08	2	38	3127.79
A09	2	38	3110.01
A10	2	38	3216.41
A11	2	38	3194.58
A12	2	38	3359.95
B01	2	38	3011.6
B02	2	38	3330.49
B03	2	38	2566.25
C01	2	38	3386.14
C02	2	38	3659.68
C03	2	38	3134.55
C04	2	38	3796.6
C05	2	38	3759.53
C06	2	38	3812.55
C07	2	38	3356.09
C08	2	38	3831.5
C09	2	38	3874.42
C10	2	38	3835.5
C11	2	38	3581.73
C12	2	38	3601.28
D01	2	38	3517.69
D02	2	38	4114.74
D03	2	38	3638.36
A01	2	39	2995.85
A02	2	39	3230.34
A03	2	39	2936.78
A04	2	39	2954.96
A05	2	39	3238.18
A06	2	39	3608.68
A07	2	39	2519.44
A08	2	39	3130.75
A09	2	39	3113.74
A10	2	39	3217.61
A11	2	39	3196.27
A12	2	39	3362.92
B01	2	39	3014.33
B02	2	39	3332.27
B03	2	39	2570.23
C01	2	39	3743.49
C02	2	39	4143.47
C03	2	39	3469.19
C04	2	39	4078.7
C05	2	39	3978.99
C06	2	39	4116.64
C07	2	39	3574.02
C08	2	39	4086.98
C09	2	39	4095.52
C10	2	39	4073.18
C11	2	39	3969.78
C12	2	39	3887.84
D01	2	39	3770.5
D02	2	39	4401.92
D03	2	39	3863.25
A01	2	40	2998.2
A02	2	40	3233.49
A03	2	40	2938.34
A04	2	40	2956.18
A05	2	40	3242.47
A06	2	40	3610.36
A07	2	40	2522.25
A08	2	40	3133.7
A09	2	40	3117.46
A10	2	40	3218.81
A11	2	40	3197.97
A12	2	40	3365.89
B01	2	40	3017.06
B02	2	40	3334.04
B03	2	40	2574.2
C01	2	40	4100.83
C02	2	40	4627.27
C03	2	40	3803.83
C04	2	40	4360.81
C05	2	40	4198.45
C06	2	40	4420.74
C07	2	40	3791.95
C08	2	40	4342.47
C09	2	40	4316.63
C10	2	40	4310.85
C11	2	40	4357.83
C12	2	40	4174.39
D01	2	40	4023.3
D02	2	40	4689.11
D03	2	40	4088.14

## Sheet: 熔解原始数据
孔位	采样次数	温度	F1
A01	1	60	3056.4
A02	1	60	3278.48
A03	1	60	2983.44
A04	1	60	3010.64
A05	1	60	3298.06
A06	1	60	3671.98
A07	1	60	2559
A08	1	60	3176.44
A09	1	60	3157.74
A10	1	60	3265.54
A11	1	60	3252.56
A12	1	60	3413.78
B01	1	60	3056.48
B02	1	60	3393.46
B03	1	60	2620.72
C01	1	60	4175.66
C02	1	60	4735.9
C03	1	60	3903.6
C04	1	60	4395.94
C05	1	60	4261.96
C06	1	60	4484.56
C07	1	60	3822.56
C08	1	60	4354.7
C09	1	60	4350.78
C10	1	60	4371.96
C11	1	60	4423.2
C12	1	60	4200.84
D01	1	60	4067.92
D02	1	60	4719.4
D03	1	60	4133.06
A01	2	60.3	3052.52
A02	2	60.3	3284.07
A03	2	60.3	2984.59
A04	2	60.3	3009.85
A05	2	60.3	3300.39
A06	2	60.3	3673.83
A07	2	60.3	2561.28
A08	2	60.3	3178.81
A09	2	60.3	3167.99
A10	2	60.3	3256.14
A11	2	60.3	3245.72
A12	2	60.3	3402.14
B01	2	60.3	3052.45
B02	2	60.3	3392.04
B03	2	60.3	2629.71
C01	2	60.3	4189.27
C02	2	60.3	4716.51
C03	2	60.3	3921.57
C04	2	60.3	4406.17
C05	2	60.3	4288.14
C06	2	60.3	4484.32
C07	2	60.3	3829.69
C08	2	60.3	4359.34
C09	2	60.3	4353.21
C10	2	60.3	4392.63
C11	2	60.3	4425.83
C12	2	60.3	4207.07
D01	2	60.3	4067.43
D02	2	60.3	4706.81
D03	2	60.3	4138.83
A01	3	60.6	3053.06
A02	3	60.6	3280.56
A03	3	60.6	2978.99
A04	3	60.6	3014.71
A05	3	60.6	3302.89
A06	3	60.6	3672.98
A07	3	60.6	2564.11
A08	3	60.6	3186.69
A09	3	60.6	3170.59
A10	3	60.6	3256.38
A11	3	60.6	3249.58
A12	3	60.6	3393.84
B01	3	60.6	3051.78
B02	3	60.6	3391.76
B03	3	60.6	2632.15
C01	3	60.6	4194.61
C02	3	60.6	4713.69
C03	3	60.6	3934.82
C04	3	60.6	4413.75
C05	3	60.6	4305.58
C06	3	60.6	4495.12
C07	3	60.6	3831.81
C08	3	60.6	4352.77
C09	3	60.6	4360.33
C10	3	60.6	4402.91
C11	3	60.6	4419.67
C12	3	60.6	4202.91
D01	3	60.6	4068.4
D02	3	60.6	4698.78
D03	3	60.6	4145.67
A01	4	60.9	3053.23
A02	4	60.9	3280.17
A03	4	60.9	2974.36
A04	4	60.9	3017.9
A05	4	60.9	3308.46
A06	4	60.9	3675.76
A07	4	60.9	2563.6
A08	4	60.9	3188.42
A09	4	60.9	3173.33
A10	4	60.9	3257.74
A11	4	60.9	3253.61
A12	4	60.9	3389.3
B01	4	60.9	3047.01
B02	4	60.9	3394.37
B03	4	60.9	2636.98
C01	4	60.9	4196.95
C02	4	60.9	4704.84
C03	4	60.9	3943.95
C04	4	60.9	4415.47
C05	4	60.9	4318.65
C06	4	60.9	4497.35
C07	4	60.9	3833.8
C08	4	60.9	4346.49
C09	4	60.9	4364.35
C10	4	60.9	4406.85
C11	4	60.9	4414.19
C12	4	60.9	4191.03
D01	4	60.9	4069.61
D02	4	60.9	4686.42
D03	4	60.9	4150.12
A01	5	61.2	3053.95
A02	5	61.2	3280.22
A03	5	61.2	2970.11
A04	5	61.2	3017.48
A05	5	61.2	3309.94
A06	5	61.2	3668.94
A07	5	61.2	2561.56
A08	5	61.2	3188.92
A09	5	61.2	3172.77
A10	5	61.2	3253.32
A11	5	61.2	3255.49
A12	5	61.2	3381.67
B01	5	61.2	3039.14
B02	5	61.2	3397.49
B03	5	61.2	2641.52
C01	5	61.2	4194.72
C02	5	61.2	4691.11
C03	5	61.2	3952.84
C04	5	61.2	4413.51
C05	5	61.2	4322.3
C06	5	61.2	4494.25
C07	5	61.2	3837.12
C08	5	61.2	4336.78
C09	5	61.2	4361.05
C10	5	61.2	4411.52
C11	5	61.2	4403.7
C12	5	61.2	4177.55
D01	5	61.2	4070.09
D02	5	61.2	4670.99
D03	5	61.2	4154.54
A01	6	61.5	3053.4
A02	6	61.5	3279.39
A03	6	61.5	2965.24
A04	6	61.5	3016.12
A05	6	61.5	3315.9
A06	6	61.5	3661.06
A07	6	61.5	2563.07
A08	6	61.5	3192.48
A09	6	61.5	3177.06
A10	6	61.5	3249.54
A11	6	61.5	3255.05
A12	6	61.5	3375.82
B01	6	61.5	3035.22
B02	6	61.5	3399.07
B03	6	61.5	2647.1
C01	6	61.5	4187.27
C02	6	61.5	4677.68
C03	6	61.5	3955.31
C04	6	61.5	4410.84
C05	6	61.5	4326.92
C06	6	61.5	4484.77
C07	6	61.5	3836.02
C08	6	61.5	4326.94
C09	6	61.5	4359.84
C10	6	61.5	4411.79
C11	6	61.5	4389.6
C12	6	61.5	4162.01
D01	6	61.5	4070.91
D02	6	61.5	4656.88
D03	6	61.5	4155.23
A01	7	61.8	3049.68
A02	7	61.8	3275.63
A03	7	61.8	2959.32
A04	7	61.8	3014.39
A05	7	61.8	3317.61
A06	7	61.8	3651.26
A07	7	61.8	2560.75
A08	7	61.8	3192.43
A09	7	61.8	3179.1
A10	7	61.8	3247.79
A11	7	61.8	3253.18
A12	7	61.8	3368.96
B01	7	61.8	3027.87
B02	7	61.8	3399.95
B03	7	61.8	2647.9
C01	7	61.8	4179.23
C02	7	61.8	4662.53
C03	7	61.8	3958.1
C04	7	61.8	4405.97
C05	7	61.8	4322.37
C06	7	61.8	4473.22
C07	7	61.8	3832.84
C08	7	61.8	4315.28
C09	7	61.8	4356.65
C10	7	61.8	4410.38
C11	7	61.8	4373.1
C12	7	61.8	4150.12
D01	7	61.8	4067.99
D02	7	61.8	4642.93
D03	7	61.8	4151.92
A01	8	62.1	3048.02
A02	8	62.1	3269.08
A03	8	62.1	2954.05
A04	8	62.1	3012.7
A05	8	62.1	3316.83
A06	8	62.1	3640.37
A07	8	62.1	2557.09
A08	8	62.1	3189.5
A09	8	62.1	3178.03
A10	8	62.1	3241.3
A11	8	62.1	3251.66
A12	8	62.1	3360.49
B01	8	62.1	3020.04
B02	8	62.1	3398.91
B03	8	62.1	2648.52
C01	8	62.1	4168.79
C02	8	62.1	4642.25
C03	8	62.1	3958.32
C04	8	62.1	4399.32
C05	8	62.1	4317.14
C06	8	62.1	4462.14
C07	8	62.1	3828.9
C08	8	62.1	4300.47
C09	8	62.1	4348.04
C10	8	62.1	4411.21
C11	8	62.1	4356.2
C12	8	62.1	4135.49
D01	8	62.1	4065.4
D02	8	62.1	4624.38
D03	8	62.1	4152.43
A01	9	62.4	3044.76
A02	9	62.4	3261.07
A03	9	62.4	2945.92
A04	9	62.4	3009.12
A05	9	62.4	3311.47
A06	9	62.4	3626.22
A07	9	62.4	2551.61
A08	9	62.4	3185.86
A09	9	62.4	3178.83
A10	9	62.4	3232.88
A11	9	62.4	3246.07
A12	9	62.4	3346.51
B01	9	62.4	3009.39
B02	9	62.4	3396.51
B03	9	62.4	2649.8
C01	9	62.4	4159.25
C02	9	62.4	4622.28
C03	9	62.4	3955.7
C04	9	62.4	4394.42
C05	9	62.4	4308.84
C06	9	62.4	4443.82
C07	9	62.4	3824.56
C08	9	62.4	4286.8
C09	9	62.4	4345.01
C10	9	62.4	4412.3
C11	9	62.4	4336.66
C12	9	62.4	4121.63
D01	9	62.4	4060.31
D02	9	62.4	4603.01
D03	9	62.4	4147.71
A01	10	62.7	3034.52
A02	10	62.7	3251.92
A03	10	62.7	2936.55
A04	10	62.7	3003.42
A05	10	62.7	3309.44
A06	10	62.7	3611.09
A07	10	62.7	2543.94
A08	10	62.7	3182.99
A09	10	62.7	3176.34
A10	10	62.7	3224.95
A11	10	62.7	3241.32
A12	10	62.7	3334.24
B01	10	62.7	2999.3
B02	10	62.7	3387.58
B03	10	62.7	2650.33
C01	10	62.7	4147.52
C02	10	62.7	4602.43
C03	10	62.7	3953.21
C04	10	62.7	4386.95
C05	10	62.7	4293.59
C06	10	62.7	4429.01
C07	10	62.7	3819.55
C08	10	62.7	4272.52
C09	10	62.7	4339.93
C10	10	62.7	4406.43
C11	10	62.7	4323.29
C12	10	62.7	4106.57
D01	10	62.7	4051.34
D02	10	62.7	4586.68
D03	10	62.7	4137.17
A01	11	63	3024.13
A02	11	63	3243.03
A03	11	63	2925.04
A04	11	63	2998.61
A05	11	63	3297.65
A06	11	63	3596.3
A07	11	63	2535.67
A08	11	63	3176.45
A09	11	63	3174.53
A10	11	63	3218
A11	11	63	3232.85
A12	11	63	3319.48
B01	11	63	2988.47
B02	11	63	3376.73
B03	11	63	2647.77
C01	11	63	4132.85
C02	11	63	4584.56
C03	11	63	3949.19
C04	11	63	4380
C05	11	63	4277.95
C06	11	63	4410.59
C07	11	63	3808.58
C08	11	63	4257.58
C09	11	63	4332.53
C10	11	63	4400.76
C11	11	63	4300.76
C12	11	63	4088.39
D01	11	63	4042.69
D02	11	63	4569.63
D03	11	63	4128.81
A01	12	63.3	3011.05
A02	12	63.3	3231.95
A03	12	63.3	2912.88
A04	12	63.3	2988.94
A05	12	63.3	3288.44
A06	12	63.3	3576.4
A07	12	63.3	2529.39
A08	12	63.3	3172.04
A09	12	63.3	3165.99
A10	12	63.3	3208.73
A11	12	63.3	3221.79
A12	12	63.3	3305.79
B01	12	63.3	2977.39
B02	12	63.3	3365.74
B03	12	63.3	2643.46
C01	12	63.3	4117.73
C02	12	63.3	4560.87
C03	12	63.3	3940.96
C04	12	63.3	4370.53
C05	12	63.3	4264.27
C06	12	63.3	4390.1
C07	12	63.3	3799.16
C08	12	63.3	4241.78
C09	12	63.3	4326.37
C10	12	63.3	4395.71
C11	12	63.3	4281.97
C12	12	63.3	4073.65
D01	12	63.3	4029.69
D02	12	63.3	4544.88
D03	12	63.3	4118.09
A01	13	63.6	2996.55
A02	13	63.6	3215.19
A03	13	63.6	2902.36
A04	13	63.6	2977.42
A05	13	63.6	3277.4
A06	13	63.6	3557.41
A07	13	63.6	2520.8
A08	13	63.6	3160.43
A09	13	63.6	3155.26
A10	13	63.6	3197.09
A11	13	63.6	3208.84
A12	13	63.6	3287.79
B01	13	63.6	2962.84
B02	13	63.6	3350.56
B03	13	63.6	2638.99
C01	13	63.6	4100.11
C02	13	63.6	4532.6
C03	13	63.6	3930.25
C04	13	63.6	4363.77
C05	13	63.6	4246.35
C06	13	63.6	4368.29
C07	13	63.6	3785.88
C08	13	63.6	4224.26
C09	13	63.6	4317.12
C10	13	63.6	4388.1
C11	13	63.6	4260.22
C12	13	63.6	4054.08
D01	13	63.6	4013.47
D02	13	63.6	4522.2
D03	13	63.6	4103.15
A01	14	63.9	2979.35
A02	14	63.9	3197.91
A03	14	63.9	2889.37
A04	14	63.9	2963.8
A05	14	63.9	3263.82
A06	14	63.9	3537.04
A07	14	63.9	2511.24
A08	14	63.9	3152.85
A09	14	63.9	3141.41
A10	14	63.9	3182.65
A11	14	63.9	3194.75
A12	14	63.9	3269.85
B01	14	63.9	2946.58
B02	14	63.9	3331.52
B03	14	63.9	2631.36
C01	14	63.9	4075.36
C02	14	63.9	4501.16
C03	14	63.9	3916.5
C04	14	63.9	4354.57
C05	14	63.9	4221.12
C06	14	63.9	4347.32
C07	14	63.9	3770.6
C08	14	63.9	4204.4
C09	14	63.9	4301.26
C10	14	63.9	4373.13
C11	14	63.9	4236.64
C12	14	63.9	4036.6
D01	14	63.9	3991.47
D02	14	63.9	4497.92
D03	14	63.9	4083.6
A01	15	64.2	2956.41
A02	15	64.2	3178.9
A03	15	64.2	2876.33
A04	15	64.2	2946.59
A05	15	64.2	3249.82
A06	15	64.2	3513.88
A07	15	64.2	2498.3
A08	15	64.2	3139.02
A09	15	64.2	3130.58
A10	15	64.2	3166.81
A11	15	64.2	3180.04
A12	15	64.2	3250.76
B01	15	64.2	2927.96
B02	15	64.2	3308.28
B03	15	64.2	2620.74
C01	15	64.2	4041.89
C02	15	64.2	4465.87
C03	15	64.2	3901.85
C04	15	64.2	4346.61
C05	15	64.2	4197.84
C06	15	64.2	4321.52
C07	15	64.2	3748.23
C08	15	64.2	4182.47
C09	15	64.2	4286.89
C10	15	64.2	4356.13
C11	15	64.2	4213.6
C12	15	64.2	4018.43
D01	15	64.2	3966.43
D02	15	64.2	4469.66
D03	15	64.2	4056.8
A01	16	64.5	2934.81
A02	16	64.5	3156.92
A03	16	64.5	2864.31
A04	16	64.5	2927.32
A05	16	64.5	3231.79
A06	16	64.5	3494.85
A07	16	64.5	2482.89
A08	16	64.5	3126.71
A09	16	64.5	3116.82
A10	16	64.5	3148.22
A11	16	64.5	3161.83
A12	16	64.5	3228.99
B01	16	64.5	2906.72
B02	16	64.5	3285.23
B03	16	64.5	2609.37
C01	16	64.5	4016.61
C02	16	64.5	4432.66
C03	16	64.5	3882.02
C04	16	64.5	4335.56
C05	16	64.5	4173.05
C06	16	64.5	4293.74
C07	16	64.5	3724.13
C08	16	64.5	4158.37
C09	16	64.5	4271.6
C10	16	64.5	4330.48
C11	16	64.5	4186.91
C12	16	64.5	3998.12
D01	16	64.5	3934.32
D02	16	64.5	4437.79
D03	16	64.5	4024.7
A01	17	64.8	2908.7
A02	17	64.8	3133.89
A03	17	64.8	2847.99
A04	17	64.8	2907.3
A05	17	64.8	3210.31
A06	17	64.8	3471.78
A07	17	64.8	2471.46
A08	17	64.8	3112.66
A09	17	64.8	3099.79
A10	17	64.8	3127.6
A11	17	64.8	3141.75
A12	17	64.8	3205.83
B01	17	64.8	2885.25
B02	17	64.8	3259.08
B03	17	64.8	2598.47
C01	17	64.8	3981.17
C02	17	64.8	4395.92
C03	17	64.8	3858.74
C04	17	64.8	4321.27
C05	17	64.8	4144.89
C06	17	64.8	4263.24
C07	17	64.8	3698.47
C08	17	64.8	4130.29
C09	17	64.8	4249.27
C10	17	64.8	4300.76
C11	17	64.8	4156.28
C12	17	64.8	3975.6
D01	17	64.8	3901.05
D02	17	64.8	4405.69
D03	17	64.8	3995.27
A01	18	65.1	2882.59
A02	18	65.1	3110.98
A03	18	65.1	2832.85
A04	18	65.1	2885.96
A05	18	65.1	3188.84
A06	18	65.1	3445.19
A07	18	65.1	2455.72
A08	18	65.1	3096.14
A09	18	65.1	3078.18
A10	18	65.1	3102.76
A11	18	65.1	3121.59
A12	18	65.1	3180.51
B01	18	65.1	2865.03
B02	18	65.1	3233.5
B03	18	65.1	2580.36
C01	18	65.1	3944.9
C02	18	65.1	4354.32
C03	18	65.1	3833.54
C04	18	65.1	4308.82
C05	18	65.1	4110.87
C06	18	65.1	4233.22
C07	18	65.1	3672.09
C08	18	65.1	4102.31
C09	18	65.1	4224.48
C10	18	65.1	4265.19
C11	18	65.1	4122.6
C12	18	65.1	3954.31
D01	18	65.1	3859.59
D02	18	65.1	4370.66
D03	18	65.1	3962.04
A01	19	65.4	2856.27
A02	19	65.4	3086.41
A03	19	65.4	2816.44
A04	19	65.4	2862.67
A05	19	65.4	3167.36
A06	19	65.4	3416.38
A07	19	65.4	2439.25
A08	19	65.4	3077.79
A09	19	65.4	3054.33
A10	19	65.4	3074.96
A11	19	65.4	3098.29
A12	19	65.4	3156.42
B01	19	65.4	2839.26
B02	19	65.4	3207.85
B03	19	65.4	2566.33
C01	19	65.4	3906.19
C02	19	65.4	4315.94
C03	19	65.4	3806.23
C04	19	65.4	4292.8
C05	19	65.4	4075.55
C06	19	65.4	4199.45
C07	19	65.4	3645.76
C08	19	65.4	4071.38
C09	19	65.4	4194.29
C10	19	65.4	4229.12
C11	19	65.4	4089.48
C12	19	65.4	3931.07
D01	19	65.4	3821.13
D02	19	65.4	4335.66
D03	19	65.4	3925.34
A01	20	65.7	2830.76
A02	20	65.7	3058.55
A03	20	65.7	2797.22
A04	20	65.7	2836.48
A05	20	65.7	3143.96
A06	20	65.7	3386.28
A07	20	65.7	2421.32
A08	20	65.7	3056.22
A09	20	65.7	3031.56
A10	20	65.7	3048.06
A11	20	65.7	3070.83
A12	20	65.7	3127.67
B01	20	65.7	2813.2
B02	20	65.7	3178.71
B03	20	65.7	2551.71
C01	20	65.7	3869.37
C02	20	65.7	4271.23
C03	20	65.7	3777.78
C04	20	65.7	4273.8
C05	20	65.7	4040.89
C06	20	65.7	4166.25
C07	20	65.7	3617.26
C08	20	65.7	4038.57
C09	20	65.7	4169.1
C10	20	65.7	4193.75
C11	20	65.7	4052.74
C12	20	65.7	3903.91
D01	20	65.7	3780.86
D02	20	65.7	4297.06
D03	20	65.7	3890.8
A01	21	66	2802.83
A02	21	66	3028.14
A03	21	66	2776.38
A04	21	66	2811.67
A05	21	66	3118.49
A06	21	66	3359.46
A07	21	66	2404.64
A08	21	66	3036.3
A09	21	66	3004.79
A10	21	66	3020.45
A11	21	66	3042.39
A12	21	66	3100.5
B01	21	66	2790.06
B02	21	66	3149.33
B03	21	66	2531.94
C01	21	66	3829.92
C02	21	66	4226.46
C03	21	66	3744.93
C04	21	66	4251.31
C05	21	66	4006.11
C06	21	66	4131.86
C07	21	66	3588.02
C08	21	66	4004.61
C09	21	66	4139.45
C10	21	66	4152.3
C11	21	66	4015.28
C12	21	66	3876.35
D01	21	66	3742.63
D02	21	66	4257.05
D03	21	66	3848.92
A01	22	66.3	2778.07
A02	22	66.3	2999.46
A03	22	66.3	2756.82
A04	22	66.3	2787.83
A05	22	66.3	3090.21
A06	22	66.3	3330.19
A07	22	66.3	2380.64
A08	22	66.3	3011.8
A09	22	66.3	2976.54
A10	22	66.3	2996.33
A11	22	66.3	3016.76
A12	22	66.3	3071.79
B01	22	66.3	2762.26
B02	22	66.3	3118.71
B03	22	66.3	2513.22
C01	22	66.3	3789.93
C02	22	66.3	4185.28
C03	22	66.3	3712.19
C04	22	66.3	4228.78
C05	22	66.3	3966.94
C06	22	66.3	4096.74
C07	22	66.3	3554.18
C08	22	66.3	3971.09
C09	22	66.3	4103.44
C10	22	66.3	4110.29
C11	22	66.3	3972.76
C12	22	66.3	3844.68
D01	22	66.3	3701.43
D02	22	66.3	4218.74
D03	22	66.3	3810.91
A01	23	66.6	2751.54
A02	23	66.6	2968.88
A03	23	66.6	2734.23
A04	23	66.6	2760.15
A05	23	66.6	3064.2
A06	23	66.6	3301.99
A07	23	66.6	2359.43
A08	23	66.6	2987.35
A09	23	66.6	2951.25
A10	23	66.6	2965.11
A11	23	66.6	2988.52
A12	23	66.6	3041.72
B01	23	66.6	2731.69
B02	23	66.6	3089.91
B03	23	66.6	2494.4
C01	23	66.6	3748.02
C02	23	66.6	4141.34
C03	23	66.6	3673.27
C04	23	66.6	4201.22
C05	23	66.6	3928.38
C06	23	66.6	4056.22
C07	23	66.6	3521.99
C08	23	66.6	3932.99
C09	23	66.6	4071.29
C10	23	66.6	4068.36
C11	23	66.6	3930.44
C12	23	66.6	3809.8
D01	23	66.6	3660.47
D02	23	66.6	4177.52
D03	23	66.6	3772.35
A01	24	66.9	2724.18
A02	24	66.9	2941.24
A03	24	66.9	2710.5
A04	24	66.9	2735.83
A05	24	66.9	3034.58
A06	24	66.9	3272.34
A07	24	66.9	2340.79
A08	24	66.9	2962.15
A09	24	66.9	2925.83
A10	24	66.9	2937.09
A11	24	66.9	2961.11
A12	24	66.9	3014.19
B01	24	66.9	2705.63
B02	24	66.9	3062.88
B03	24	66.9	2473.43
C01	24	66.9	3709.66
C02	24	66.9	4097.94
C03	24	66.9	3637.02
C04	24	66.9	4173.84
C05	24	66.9	3893.49
C06	24	66.9	4016.47
C07	24	66.9	3486.4
C08	24	66.9	3897.44
C09	24	66.9	4033.27
C10	24	66.9	4026.59
C11	24	66.9	3889.57
C12	24	66.9	3778.58
D01	24	66.9	3619
D02	24	66.9	4133.75
D03	24	66.9	3730.05
A01	25	67.2	2697.69
A02	25	67.2	2912.51
A03	25	67.2	2685.87
A04	25	67.2	2711.93
A05	25	67.2	3002.54
A06	25	67.2	3237.35
A07	25	67.2	2317.84
A08	25	67.2	2931.84
A09	25	67.2	2898.34
A10	25	67.2	2909.28
A11	25	67.2	2932.73
A12	25	67.2	2987.06
B01	25	67.2	2678.59
B02	25	67.2	3033.49
B03	25	67.2	2451.59
C01	25	67.2	3675.13
C02	25	67.2	4050.57
C03	25	67.2	3599.52
C04	25	67.2	4140.49
C05	25	67.2	3857.37
C06	25	67.2	3977.12
C07	25	67.2	3452.01
C08	25	67.2	3859.23
C09	25	67.2	3996.26
C10	25	67.2	3984.58
C11	25	67.2	3845.49
C12	25	67.2	3742.5
D01	25	67.2	3578.02
D02	25	67.2	4087.74
D03	25	67.2	3689.36
A01	26	67.5	2669.81
A02	26	67.5	2884.01
A03	26	67.5	2660.61
A04	26	67.5	2687.09
A05	26	67.5	2974.45
A06	26	67.5	3203.74
A07	26	67.5	2295.21
A08	26	67.5	2902.55
A09	26	67.5	2869.93
A10	26	67.5	2880.97
A11	26	67.5	2903.89
A12	26	67.5	2957.73
B01	26	67.5	2652.9
B02	26	67.5	3003.12
B03	26	67.5	2425.78
C01	26	67.5	3632.55
C02	26	67.5	4006.44
C03	26	67.5	3563.06
C04	26	67.5	4104.64
C05	26	67.5	3818.74
C06	26	67.5	3936.74
C07	26	67.5	3420.27
C08	26	67.5	3821.68
C09	26	67.5	3958.23
C10	26	67.5	3941.26
C11	26	67.5	3802.02
C12	26	67.5	3702.8
D01	26	67.5	3538.57
D02	26	67.5	4046.09
D03	26	67.5	3647.47
A01	27	67.8	2641.12
A02	27	67.8	2855.32
A03	27	67.8	2633.23
A04	27	67.8	2661.96
A05	27	67.8	2946.98
A06	27	67.8	3175.35
A07	27	67.8	2272.78
A08	27	67.8	2869.94
A09	27	67.8	2841.2
A10	27	67.8	2850.47
A11	27	67.8	2874.61
A12	27	67.8	2931.11
B01	27	67.8	2624.22
B02	27	67.8	2973.4
B03	27	67.8	2405.05
C01	27	67.8	3588.6
C02	27	67.8	3959.32
C03	27	67.8	3523.34
C04	27	67.8	4065.13
C05	27	67.8	3779.52
C06	27	67.8	3893.9
C07	27	67.8	3381.37
C08	27	67.8	3779.94
C09	27	67.8	3917.52
C10	27	67.8	3897.72
C11	27	67.8	3757.6
C12	27	67.8	3659.99
D01	27	67.8	3498.25
D02	27	67.8	4002.16
D03	27	67.8	3607.18
A01	28	68.1	2613.2
A02	28	68.1	2828.76
A03	28	68.1	2608.71
A04	28	68.1	2638.19
A05	28	68.1	2917.84
A06	28	68.1	3148.98
A07	28	68.1	2250.96
A08	28	68.1	2841.05
A09	28	68.1	2808.66
A10	28	68.1	2820.71
A11	28	68.1	2848.59
A12	28	68.1	2900.97
B01	28	68.1	2595.96
B02	28	68.1	2945.63
B03	28	68.1	2383.96
C01	28	68.1	3549.37
C02	28	68.1	3912.85
C03	28	68.1	3483.02
C04	28	68.1	4028.28
C05	28	68.1	3742.83
C06	28	68.1	3852.66
C07	28	68.1	3346.95
C08	28	68.1	3739.77
C09	28	68.1	3874.62
C10	28	68.1	3853.63
C11	28	68.1	3714.4
C12	28	68.1	3618.77
D01	28	68.1	3457.54
D02	28	68.1	3958.19
D03	28	68.1	3564.67
A01	29	68.4	2588.29
A02	29	68.4	2801.14
A03	29	68.4	2583.47
A04	29	68.4	2611.57
A05	29	68.4	2888.58
A06	29	68.4	3117.36
A07	29	68.4	2227.89
A08	29	68.4	2813.42
A09	29	68.4	2779.82
A10	29	68.4	2790.86
A11	29	68.4	2820.49
A12	29	68.4	2871.81
B01	29	68.4	2568.73
B02	29	68.4	2913.77
B03	29	68.4	2360.58
C01	29	68.4	3509.44
C02	29	68.4	3867.1
C03	29	68.4	3445.8
C04	29	68.4	3989.87
C05	29	68.4	3705.93
C06	29	68.4	3810
C07	29	68.4	3308.94
C08	29	68.4	3698.45
C09	29	68.4	3830.83
C10	29	68.4	3813.62
C11	29	68.4	3667.69
C12	29	68.4	3580.24
D01	29	68.4	3415.48
D02	29	68.4	3915.91
D03	29	68.4	3522.84
A01	30	68.7	2562.67
A02	30	68.7	2772.65
A03	30	68.7	2558.66
A04	30	68.7	2585.26
A05	30	68.7	2859.4
A06	30	68.7	3085.27
A07	30	68.7	2205.96
A08	30	68.7	2785.43
A09	30	68.7	2753.58
A10	30	68.7	2759.1
A11	30	68.7	2793.2
A12	30	68.7	2840.87
B01	30	68.7	2541.89
B02	30	68.7	2886.09
B03	30	68.7	2337.61
C01	30	68.7	3472.23
C02	30	68.7	3819.88
C03	30	68.7	3407.81
C04	30	68.7	3948.15
C05	30	68.7	3669.1
C06	30	68.7	3771.09
C07	30	68.7	3272.23
C08	30	68.7	3660.8
C09	30	68.7	3790.57
C10	30	68.7	3772.02
C11	30	68.7	3620.04
C12	30	68.7	3537.98
D01	30	68.7	3377.38
D02	30	68.7	3874.54
D03	30	68.7	3483.92
A01	31	69	2536.44
A02	31	69	2743.17
A03	31	69	2531.89
A04	31	69	2559.39
A05	31	69	2829.87
A06	31	69	3055.85
A07	31	69	2183.55
A08	31	69	2755.09
A09	31	69	2725.9
A10	31	69	2730.63
A11	31	69	2765.24
A12	31	69	2811.94
B01	31	69	2516.14
B02	31	69	2857.63
B03	31	69	2314.51
C01	31	69	3429.53
C02	31	69	3773.42
C03	31	69	3367.56
C04	31	69	3905.18
C05	31	69	3629.32
C06	31	69	3725.06
C07	31	69	3230.85
C08	31	69	3618.03
C09	31	69	3750.47
C10	31	69	3728.75
C11	31	69	3574.62
C12	31	69	3496.9
D01	31	69	3341.58
D02	31	69	3830.98
D03	31	69	3442.49
A01	32	69.3	2511.95
A02	32	69.3	2715.46
A03	32	69.3	2508.19
A04	32	69.3	2535.71
A05	32	69.3	2800.83
A06	32	69.3	3028.46
A07	32	69.3	2162.22
A08	32	69.3	2724.05
A09	32	69.3	2696.75
A10	32	69.3	2700.32
A11	32	69.3	2737.94
A12	32	69.3	2782.12
B01	32	69.3	2490.93
B02	32	69.3	2827.43
B03	32	69.3	2292.58
C01	32	69.3	3390.31
C02	32	69.3	3731.54
C03	32	69.3	3326.76
C04	32	69.3	3863.28
C05	32	69.3	3591.21
C06	32	69.3	3681.89
C07	32	69.3	3195.43
C08	32	69.3	3580.4
C09	32	69.3	3711
C10	32	69.3	3683.55
C11	32	69.3	3531.75
C12	32	69.3	3459.51
D01	32	69.3	3304.31
D02	32	69.3	3788.74
D03	32	69.3	3401.24
A01	33	69.6	2483.24
A02	33	69.6	2688.62
A03	33	69.6	2484.31
A04	33	69.6	2513.07
A05	33	69.6	2772.94
A06	33	69.6	2998.66
A07	33	69.6	2142.89
A08	33	69.6	2696.54
A09	33	69.6	2667.56
A10	33	69.6	2675.36
A11	33	69.6	2712.73
A12	33	69.6	2755.15
B01	33	69.6	2464.15
B02	33	69.6	2799.84
B03	33	69.6	2271.7
C01	33	69.6	3354.06
C02	33	69.6	3686.12
C03	33	69.6	3288.79
C04	33	69.6	3824.17
C05	33	69.6	3552.13
C06	33	69.6	3639.5
C07	33	69.6	3159.65
C08	33	69.6	3541.73
C09	33	69.6	3672.73
C10	33	69.6	3643.83
C11	33	69.6	3487.34
C12	33	69.6	3423.48
D01	33	69.6	3266.15
D02	33	69.6	3745.88
D03	33	69.6	3363.78
A01	34	69.9	2458.55
A02	34	69.9	2663.93
A03	34	69.9	2460.85
A04	34	69.9	2487.52
A05	34	69.9	2746.39
A06	34	69.9	2970.37
A07	34	69.9	2123.6
A08	34	69.9	2670.54
A09	34	69.9	2643.5
A10	34	69.9	2647.79
A11	34	69.9	2685.8
A12	34	69.9	2728.23
B01	34	69.9	2440.92
B02	34	69.9	2774.28
B03	34	69.9	2250.19
C01	34	69.9	3317.17
C02	34	69.9	3643.64
C03	34	69.9	3251.03
C04	34	69.9	3785.6
C05	34	69.9	3513.75
C06	34	69.9	3600.17
C07	34	69.9	3126.36
C08	34	69.9	3504.15
C09	34	69.9	3632.37
C10	34	69.9	3607.22
C11	34	69.9	3446.3
C12	34	69.9	3385.84
D01	34	69.9	3230.63
D02	34	69.9	3704.1
D03	34	69.9	3326.04
A01	35	70.2	2436.57
A02	35	70.2	2636.76
A03	35	70.2	2437.3
A04	35	70.2	2461.94
A05	35	70.2	2719.14
A06	35	70.2	2944.38
A07	35	70.2	2104.9
A08	35	70.2	2641.65
A09	35	70.2	2620.48
A10	35	70.2	2619.59
A11	35	70.2	2660.84
A12	35	70.2	2704.83
B01	35	70.2	2417.72
B02	35	70.2	2746.72
B03	35	70.2	2228.62
C01	35	70.2	3279.13
C02	35	70.2	3602.44
C03	35	70.2	3217.02
C04	35	70.2	3746.39
C05	35	70.2	3478.06
C06	35	70.2	3560.38
C07	35	70.2	3090.87
C08	35	70.2	3467.29
C09	35	70.2	3592.75
C10	35	70.2	3568.59
C11	35	70.2	3407.36
C12	35	70.2	3348.18
D01	35	70.2	3191.97
D02	35	70.2	3659.8
D03	35	70.2	3290.99
A01	36	70.5	2412.92
A02	36	70.5	2611.13
A03	36	70.5	2412.94
A04	36	70.5	2441.71
A05	36	70.5	2692.97
A06	36	70.5	2919.42
A07	36	70.5	2085.19
A08	36	70.5	2615.58
A09	36	70.5	2599.03
A10	36	70.5	2595.43
A11	36	70.5	2639.26
A12	36	70.5	2681.3
B01	36	70.5	2392.95
B02	36	70.5	2720.11
B03	36	70.5	2208.14
C01	36	70.5	3242.94
C02	36	70.5	3560.87
C03	36	70.5	3181.77
C04	36	70.5	3708.4
C05	36	70.5	3443.08
C06	36	70.5	3519.5
C07	36	70.5	3056.61
C08	36	70.5	3433.38
C09	36	70.5	3552.19
C10	36	70.5	3531.69
C11	36	70.5	3368.84
C12	36	70.5	3311.25
D01	36	70.5	3157.2
D02	36	70.5	3620.42
D03	36	70.5	3256.15
A01	37	70.8	2387.7
A02	37	70.8	2584.28
A03	37	70.8	2388.69
A04	37	70.8	2418.26
A05	37	70.8	2668.49
A06	37	70.8	2888.65
A07	37	70.8	2066.6
A08	37	70.8	2590.01
A09	37	70.8	2574.14
A10	37	70.8	2568.68
A11	37	70.8	2615.44
A12	37	70.8	2657.73
B01	37	70.8	2369.92
B02	37	70.8	2692.99
B03	37	70.8	2189.24
C01	37	70.8	3205.49
C02	37	70.8	3518.87
C03	37	70.8	3147.06
C04	37	70.8	3669.68
C05	37	70.8	3407.78
C06	37	70.8	3482.1
C07	37	70.8	3018.92
C08	37	70.8	3397.45
C09	37	70.8	3514.32
C10	37	70.8	3493.74
C11	37	70.8	3330.32
C12	37	70.8	3276.45
D01	37	70.8	3123.03
D02	37	70.8	3582.19
D03	37	70.8	3219.06
A01	38	71.1	2365.97
A02	38	71.1	2561.63
A03	38	71.1	2363.54
A04	38	71.1	2394.88
A05	38	71.1	2644.01
A06	38	71.1	2862.23
A07	38	71.1	2048.31
A08	38	71.1	2567.04
A09	38	71.1	2551.7
A10	38	71.1	2541.69
A11	38	71.1	2594.56
A12	38	71.1	2634.77
B01	38	71.1	2350.02
B02	38	71.1	2668.46
B03	38	71.1	2170.68
C01	38	71.1	3170.4
C02	38	71.1	3479.89
C03	38	71.1	3113.47
C04	38	71.1	3635.3
C05	38	71.1	3371.08
C06	38	71.1	3443.88
C07	38	71.1	2986.7
C08	38	71.1	3359.94
C09	38	71.1	3479.23
C10	38	71.1	3457.02
C11	38	71.1	3292.25
C12	38	71.1	3243.4
D01	38	71.1	3090.88
D02	38	71.1	3542.28
D03	38	71.1	3187.05
A01	39	71.4	2340.44
A02	39	71.4	2535
A03	39	71.4	2341.47
A04	39	71.4	2368.18
A05	39	71.4	2618.36
A06	39	71.4	2837.04
A07	39	71.4	2029.55
A08	39	71.4	2544.02
A09	39	71.4	2527.44
A10	39	71.4	2517.02
A11	39	71.4	2571.2
A12	39	71.4	2609.17
B01	39	71.4	2328.98
B02	39	71.4	2643.51
B03	39	71.4	2149.62
C01	39	71.4	3135.64
C02	39	71.4	3438.5
C03	39	71.4	3077.58
C04	39	71.4	3595.88
C05	39	71.4	3336.22
C06	39	71.4	3403.61
C07	39	71.4	2956.08
C08	39	71.4	3322.37
C09	39	71.4	3445.46
C10	39	71.4	3420.88
C11	39	71.4	3255.4
C12	39	71.4	3209.75
D01	39	71.4	3059.23
D02	39	71.4	3504.82
D03	39	71.4	3152.26
A01	40	71.7	2317.77
A02	40	71.7	2513.64
A03	40	71.7	2320.51
A04	40	71.7	2348.44
A05	40	71.7	2592.74
A06	40	71.7	2809.8
A07	40	71.7	2009.7
A08	40	71.7	2519.77
A09	40	71.7	2502.85
A10	40	71.7	2489.62
A11	40	71.7	2547.76
A12	40	71.7	2585.64
B01	40	71.7	2307.23
B02	40	71.7	2619.51
B03	40	71.7	2134.16
C01	40	71.7	3101.08
C02	40	71.7	3400.02
C03	40	71.7	3044.33
C04	40	71.7	3558.42
C05	40	71.7	3301.9
C06	40	71.7	3368.96
C07	40	71.7	2921.32
C08	40	71.7	3287.5
C09	40	71.7	3406.39
C10	40	71.7	3385.91
C11	40	71.7	3219.23
C12	40	71.7	3178.28
D01	40	71.7	3028.19
D02	40	71.7	3468.45
D03	40	71.7	3118.63
A01	41	72	2296.56
A02	41	72	2487.52
A03	41	72	2297.55
A04	41	72	2325.03
A05	41	72	2567.82
A06	41	72	2781.6
A07	41	72	1994.98
A08	41	72	2496.04
A09	41	72	2479.38
A10	41	72	2465.43
A11	41	72	2525.14
A12	41	72	2559.69
B01	41	72	2285.68
B02	41	72	2594.12
B03	41	72	2115.16
C01	41	72	3064.04
C02	41	72	3360.1
C03	41	72	3007.8
C04	41	72	3521.64
C05	41	72	3263.87
C06	41	72	3330.03
C07	41	72	2890.27
C08	41	72	3251.11
C09	41	72	3372.9
C10	41	72	3350.15
C11	41	72	3184.17
C12	41	72	3146.15
D01	41	72	2994.18
D02	41	72	3430.15
D03	41	72	3085.03
A01	42	72.3	2275.1
A02	42	72.3	2463.89
A03	42	72.3	2275.73
A04	42	72.3	2303.35
A05	42	72.3	2542.73
A06	42	72.3	2758.9
A07	42	72.3	1979.51
A08	42	72.3	2470.86
A09	42	72.3	2456.92
A10	42	72.3	2439.5
A11	42	72.3	2504.56
A12	42	72.3	2536.09
B01	42	72.3	2266.72
B02	42	72.3	2569.86
B03	42	72.3	2095.49
C01	42	72.3	3030.84
C02	42	72.3	3322.6
C03	42	72.3	2975.97
C04	42	72.3	3483.81
C05	42	72.3	3229.64
C06	42	72.3	3294
C07	42	72.3	2856.93
C08	42	72.3	3214.64
C09	42	72.3	3337.3
C10	42	72.3	3314.89
C11	42	72.3	3149.49
C12	42	72.3	3112.13
D01	42	72.3	2962.92
D02	42	72.3	3391.75
D03	42	72.3	3052.88
A01	43	72.6	2250.32
A02	43	72.6	2439.93
A03	43	72.6	2254.48
A04	43	72.6	2282.68
A05	43	72.6	2519.2
A06	43	72.6	2730.92
A07	43	72.6	1960.01
A08	43	72.6	2446.69
A09	43	72.6	2434.87
A10	43	72.6	2413.41
A11	43	72.6	2481.67
A12	43	72.6	2513.18
B01	43	72.6	2246.42
B02	43	72.6	2544.49
B03	43	72.6	2077.02
C01	43	72.6	2996.29
C02	43	72.6	3283.4
C03	43	72.6	2943.74
C04	43	72.6	3446.34
C05	43	72.6	3195.34
C06	43	72.6	3258.63
C07	43	72.6	2829.07
C08	43	72.6	3182.4
C09	43	72.6	3302.4
C10	43	72.6	3282.04
C11	43	72.6	3115.58
C12	43	72.6	3081.51
D01	43	72.6	2931.02
D02	43	72.6	3353.99
D03	43	72.6	3019.15
A01	44	72.9	2228.96
A02	44	72.9	2417.01
A03	44	72.9	2233.57
A04	44	72.9	2260.5
A05	44	72.9	2495.19
A06	44	72.9	2708.82
A07	44	72.9	1944.2
A08	44	72.9	2425.68
A09	44	72.9	2412.56
A10	44	72.9	2389.34
A11	44	72.9	2460.64
A12	44	72.9	2490.52
B01	44	72.9	2225.51
B02	44	72.9	2521.04
B03	44	72.9	2061.21
C01	44	72.9	2962.16
C02	44	72.9	3244.59
C03	44	72.9	2909.55
C04	44	72.9	3413.76
C05	44	72.9	3158.61
C06	44	72.9	3226.82
C07	44	72.9	2799.81
C08	44	72.9	3148.59
C09	44	72.9	3267.85
C10	44	72.9	3248.79
C11	44	72.9	3078.27
C12	44	72.9	3052.71
D01	44	72.9	2899.23
D02	44	72.9	3316.35
D03	44	72.9	2987.08
A01	45	73.2	2206.16
A02	45	73.2	2394.6
A03	45	73.2	2209.62
A04	45	73.2	2238.61
A05	45	73.2	2468.19
A06	45	73.2	2686.32
A07	45	73.2	1924.72
A08	45	73.2	2404.67
A09	45	73.2	2389.44
A10	45	73.2	2365.27
A11	45	73.2	2437.46
A12	45	73.2	2468.51
B01	45	73.2	2207.58
B02	45	73.2	2497.8
B03	45	73.2	2047.5
C01	45	73.2	2927.21
C02	45	73.2	3210.27
C03	45	73.2	2874.77
C04	45	73.2	3378.26
C05	45	73.2	3123.23
C06	45	73.2	3188.53
C07	45	73.2	2766.36
C08	45	73.2	3111.48
C09	45	73.2	3232.91
C10	45	73.2	3213.41
C11	45	73.2	3041.81
C12	45	73.2	3019.75
D01	45	73.2	2870.28
D02	45	73.2	3280.96
D03	45	73.2	2954.54
A01	46	73.5	2182.9
A02	46	73.5	2371.82
A03	46	73.5	2190.27
A04	46	73.5	2216.56
A05	46	73.5	2444.46
A06	46	73.5	2664.16
A07	46	73.5	1907.56
A08	46	73.5	2381.53
A09	46	73.5	2368.75
A10	46	73.5	2340.69
A11	46	73.5	2415.15
A12	46	73.5	2444.76
B01	46	73.5	2186.84
B02	46	73.5	2474.95
B03	46	73.5	2034.18
C01	46	73.5	2895.85
C02	46	73.5	3174.22
C03	46	73.5	2839.44
C04	46	73.5	3338.4
C05	46	73.5	3090.37
C06	46	73.5	3156.51
C07	46	73.5	2734.84
C08	46	73.5	3078.68
C09	46	73.5	3198.52
C10	46	73.5	3175.91
C11	46	73.5	3004.5
C12	46	73.5	2990.3
D01	46	73.5	2841.07
D02	46	73.5	3246.57
D03	46	73.5	2925.9
A01	47	73.8	2160.77
A02	47	73.8	2347.6
A03	47	73.8	2168.85
A04	47	73.8	2193.12
A05	47	73.8	2399.29
A06	47	73.8	2638.08
A07	47	73.8	1890.58
A08	47	73.8	2358
A09	47	73.8	2347.81
A10	47	73.8	2316.45
A11	47	73.8	2392.84
A12	47	73.8	2421.61
B01	47	73.8	2165.13
B02	47	73.8	2451.1
B03	47	73.8	2023.7
C01	47	73.8	2864.76
C02	47	73.8	3134.47
C03	47	73.8	2805.54
C04	47	73.8	3302.7
C05	47	73.8	3055.92
C06	47	73.8	3121.09
C07	47	73.8	2704.84
C08	47	73.8	3043.86
C09	47	73.8	3162.74
C10	47	73.8	3142.5
C11	47	73.8	2968.93
C12	47	73.8	2957.4
D01	47	73.8	2809.31
D02	47	73.8	3212.44
D03	47	73.8	2894
A01	48	74.1	2138.83
A02	48	74.1	2322.87
A03	48	74.1	2147.49
A04	48	74.1	2170.9
A05	48	74.1	2403.15
A06	48	74.1	2613.52
A07	48	74.1	1872.67
A08	48	74.1	2336.97
A09	48	74.1	2324.76
A10	48	74.1	2295.85
A11	48	74.1	2371.56
A12	48	74.1	2399.61
B01	48	74.1	2143.91
B02	48	74.1	2427.03
B03	48	74.1	2012.96
C01	48	74.1	2829.1
C02	48	74.1	3098.14
C03	48	74.1	2771.67
C04	48	74.1	3267.21
C05	48	74.1	3023.93
C06	48	74.1	3087.01
C07	48	74.1	2677.49
C08	48	74.1	3007.93
C09	48	74.1	3129.11
C10	48	74.1	3108.9
C11	48	74.1	2932.92
C12	48	74.1	2923.52
D01	48	74.1	2775.85
D02	48	74.1	3180.01
D03	48	74.1	2862.04
A01	49	74.4	2119.05
A02	49	74.4	2299.26
A03	49	74.4	2125.34
A04	49	74.4	2150.43
A05	49	74.4	2411.43
A06	49	74.4	2586.67
A07	49	74.4	1853.82
A08	49	74.4	2314.72
A09	49	74.4	2300.62
A10	49	74.4	2273.36
A11	49	74.4	2347.99
A12	49	74.4	2375.46
B01	49	74.4	2123.53
B02	49	74.4	2401.84
B03	49	74.4	1997.42
C01	49	74.4	2773.05
C02	49	74.4	3059.09
C03	49	74.4	2738.17
C04	49	74.4	3228.37
C05	49	74.4	2987.94
C06	49	74.4	3052.95
C07	49	74.4	2647.66
C08	49	74.4	2973.33
C09	49	74.4	3094.49
C10	49	74.4	3072.82
C11	49	74.4	2898.19
C12	49	74.4	2894.27
D01	49	74.4	2743.58
D02	49	74.4	3144.6
D03	49	74.4	2829.08
A01	50	74.7	2098.5
A02	50	74.7	2273.79
A03	50	74.7	2104.79
A04	50	74.7	2129.98
A05	50	74.7	2414.08
A06	50	74.7	2562.94
A07	50	74.7	1838.2
A08	50	74.7	2293.27
A09	50	74.7	2277.95
A10	50	74.7	2246.54
A11	50	74.7	2327.46
A12	50	74.7	2354.02
B01	50	74.7	2106.33
B02	50	74.7	2379.65
B03	50	74.7	1985.91
C01	50	74.7	2781.4
C02	50	74.7	3024.17
C03	50	74.7	2707.2
C04	50	74.7	3195.13
C05	50	74.7	2955.01
C06	50	74.7	3019.31
C07	50	74.7	2620.02
C08	50	74.7	2941.3
C09	50	74.7	3060.82
C10	50	74.7	3041.36
C11	50	74.7	2866.77
C12	50	74.7	2860.13
D01	50	74.7	2717.18
D02	50	74.7	3110.52
D03	50	74.7	2800.14
A01	51	75	2079.26
A02	51	75	2251.23
A03	51	75	2083.45
A04	51	75	2111.85
A05	51	75	2408.25
A06	51	75	2539.44
A07	51	75	1821.42
A08	51	75	2272.79
A09	51	75	2253.97
A10	51	75	2222.91
A11	51	75	2305.53
A12	51	75	2332.26
B01	51	75	2087.49
B02	51	75	2353.81
B03	51	75	1971.01
C01	51	75	2792.84
C02	51	75	2989.27
C03	51	75	2673.24
C04	51	75	3159.01
C05	51	75	2925.51
C06	51	75	2985.4
C07	51	75	2589.58
C08	51	75	2908.5
C09	51	75	3030.85
C10	51	75	3007.62
C11	51	75	2834.36
C12	51	75	2825.16
D01	51	75	2686.62
D02	51	75	3075.94
D03	51	75	2770.66
A01	52	75.3	2058.71
A02	52	75.3	2229.82
A03	52	75.3	2062.48
A04	52	75.3	2092.8
A05	52	75.3	2393.99
A06	52	75.3	2519.87
A07	52	75.3	1806.44
A08	52	75.3	2249.24
A09	52	75.3	2232.77
A10	52	75.3	2203.09
A11	52	75.3	2284.31
A12	52	75.3	2309.64
B01	52	75.3	2067.2
B02	52	75.3	2333.45
B03	52	75.3	1954.67
C01	52	75.3	2795.61
C02	52	75.3	2955.7
C03	52	75.3	2643.71
C04	52	75.3	3123.72
C05	52	75.3	2894.54
C06	52	75.3	2951.78
C07	52	75.3	2565.54
C08	52	75.3	2881.21
C09	52	75.3	3000.27
C10	52	75.3	2979.49
C11	52	75.3	2802.34
C12	52	75.3	2793.42
D01	52	75.3	2658.22
D02	52	75.3	3043.35
D03	52	75.3	2741.84
A01	53	75.6	2035.91
A02	53	75.6	2207.32
A03	53	75.6	2044.8
A04	53	75.6	2073.2
A05	53	75.6	2374.57
A06	53	75.6	2495.88
A07	53	75.6	1787.32
A08	53	75.6	2222.83
A09	53	75.6	2212.27
A10	53	75.6	2181.67
A11	53	75.6	2260.37
A12	53	75.6	2288.08
B01	53	75.6	2049.4
B02	53	75.6	2310.65
B03	53	75.6	1935.18
C01	53	75.6	2786.01
C02	53	75.6	2921.62
C03	53	75.6	2611.7
C04	53	75.6	3090.07
C05	53	75.6	2862.35
C06	53	75.6	2921.12
C07	53	75.6	2537.43
C08	53	75.6	2852.36
C09	53	75.6	2965.68
C10	53	75.6	2947.95
C11	53	75.6	2770.35
C12	53	75.6	2764.4
D01	53	75.6	2628.59
D02	53	75.6	3010.58
D03	53	75.6	2711.13
A01	54	75.9	2019.26
A02	54	75.9	2184.39
A03	54	75.9	2025.38
A04	54	75.9	2052.7
A05	54	75.9	2352.72
A06	54	75.9	2472.19
A07	54	75.9	1772.43
A08	54	75.9	2202.06
A09	54	75.9	2192.57
A10	54	75.9	2159.03
A11	54	75.9	2239.9
A12	54	75.9	2269.49
B01	54	75.9	2031.98
B02	54	75.9	2288.15
B03	54	75.9	1917.5
C01	54	75.9	2767.37
C02	54	75.9	2887.84
C03	54	75.9	2583.25
C04	54	75.9	3057.59
C05	54	75.9	2832.95
C06	54	75.9	2887.28
C07	54	75.9	2509.82
C08	54	75.9	2825.97
C09	54	75.9	2935.09
C10	54	75.9	2918.72
C11	54	75.9	2737.9
C12	54	75.9	2736.41
D01	54	75.9	2599.13
D02	54	75.9	2979
D03	54	75.9	2681.71
A01	55	76.2	1999.16
A02	55	76.2	2164.13
A03	55	76.2	2005.89
A04	55	76.2	2033.24
A05	55	76.2	2332.67
A06	55	76.2	2453.32
A07	55	76.2	1754.03
A08	55	76.2	2181.63
A09	55	76.2	2169.52
A10	55	76.2	2137.48
A11	55	76.2	2217.68
A12	55	76.2	2250.45
B01	55	76.2	2012.65
B02	55	76.2	2266.67
B03	55	76.2	1896.89
C01	55	76.2	2745.23
C02	55	76.2	2854.37
C03	55	76.2	2553.72
C04	55	76.2	3023.01
C05	55	76.2	2800.75
C06	55	76.2	2856.18
C07	55	76.2	2480.08
C08	55	76.2	2800.04
C09	55	76.2	2905.42
C10	55	76.2	2890.29
C11	55	76.2	2705.75
C12	55	76.2	2707.04
D01	55	76.2	2570.95
D02	55	76.2	2947.03
D03	55	76.2	2652.52
A01	56	76.5	1979.66
A02	56	76.5	2142.73
A03	56	76.5	1988.15
A04	56	76.5	2015.21
A05	56	76.5	2311
A06	56	76.5	2432.03
A07	56	76.5	1737.08
A08	56	76.5	2160.47
A09	56	76.5	2147.41
A10	56	76.5	2114.25
A11	56	76.5	2197.72
A12	56	76.5	2229.38
B01	56	76.5	1992.76
B02	56	76.5	2244.23
B03	56	76.5	1875.66
C01	56	76.5	2715.42
C02	56	76.5	2821.22
C03	56	76.5	2520.14
C04	56	76.5	2987.25
C05	56	76.5	2769.15
C06	56	76.5	2825.73
C07	56	76.5	2452.75
C08	56	76.5	2772.06
C09	56	76.5	2874.1
C10	56	76.5	2857.3
C11	56	76.5	2675.5
C12	56	76.5	2678.54
D01	56	76.5	2543.37
D02	56	76.5	2913.39
D03	56	76.5	2624.75
A01	57	76.8	1959.84
A02	57	76.8	2121.3
A03	57	76.8	1967.99
A04	57	76.8	1995.41
A05	57	76.8	2289.84
A06	57	76.8	2406.79
A07	57	76.8	1722.04
A08	57	76.8	2139.4
A09	57	76.8	2125.59
A10	57	76.8	2094.15
A11	57	76.8	2173.78
A12	57	76.8	2207.55
B01	57	76.8	1973.12
B02	57	76.8	2222.67
B03	57	76.8	1854.35
C01	57	76.8	2684.49
C02	57	76.8	2784.36
C03	57	76.8	2489.2
C04	57	76.8	2953.53
C05	57	76.8	2737.74
C06	57	76.8	2793.8
C07	57	76.8	2421.98
C08	57	76.8	2743.06
C09	57	76.8	2841.31
C10	57	76.8	2825.89
C11	57	76.8	2644.37
C12	57	76.8	2646.8
D01	57	76.8	2510.67
D02	57	76.8	2879.5
D03	57	76.8	2592.93
A01	58	77.1	1942.26
A02	58	77.1	2099.32
A03	58	77.1	1948.1
A04	58	77.1	1976.65
A05	58	77.1	2268.35
A06	58	77.1	2385.5
A07	58	77.1	1704.57
A08	58	77.1	2117.66
A09	58	77.1	2103.7
A10	58	77.1	2074.27
A11	58	77.1	2151.32
A12	58	77.1	2185.42
B01	58	77.1	1955.5
B02	58	77.1	2201.46
B03	58	77.1	1834
C01	58	77.1	2652.04
C02	58	77.1	2748.98
C03	58	77.1	2461.35
C04	58	77.1	2920.3
C05	58	77.1	2704.68
C06	58	77.1	2761.69
C07	58	77.1	2391.46
C08	58	77.1	2716.76
C09	58	77.1	2808.13
C10	58	77.1	2797.49
C11	58	77.1	2613.87
C12	58	77.1	2617.08
D01	58	77.1	2482.37
D02	58	77.1	2843.2
D03	58	77.1	2562.91
A01	59	77.4	1922.2
A02	59	77.4	2075.28
A03	59	77.4	1926.39
A04	59	77.4	1953.95
A05	59	77.4	2247.42
A06	59	77.4	2363.49
A07	59	77.4	1687.4
A08	59	77.4	2095.71
A09	59	77.4	2081.71
A10	59	77.4	2053.95
A11	59	77.4	2129.86
A12	59	77.4	2162.67
B01	59	77.4	1935.66
B02	59	77.4	2178.95
B03	59	77.4	1813.6
C01	59	77.4	2620.04
C02	59	77.4	2717.99
C03	59	77.4	2430.42
C04	59	77.4	2884.25
C05	59	77.4	2671.95
C06	59	77.4	2725.84
C07	59	77.4	2365.2
C08	59	77.4	2686.98
C09	59	77.4	2778.33
C10	59	77.4	2763.94
C11	59	77.4	2578.24
C12	59	77.4	2584.45
D01	59	77.4	2447.24
D02	59	77.4	2805.01
D03	59	77.4	2531.03
A01	60	77.7	1903.54
A02	60	77.7	2055.95
A03	60	77.7	1905.8
A04	60	77.7	1932.01
A05	60	77.7	2229.76
A06	60	77.7	2343.12
A07	60	77.7	1670.91
A08	60	77.7	2076.64
A09	60	77.7	2061.7
A10	60	77.7	2034.82
A11	60	77.7	2107.45
A12	60	77.7	2141.29
B01	60	77.7	1917.37
B02	60	77.7	2159.48
B03	60	77.7	1794.61
C01	60	77.7	2591.63
C02	60	77.7	2685.94
C03	60	77.7	2402.05
C04	60	77.7	2849.8
C05	60	77.7	2642.67
C06	60	77.7	2694
C07	60	77.7	2339.7
C08	60	77.7	2655.09
C09	60	77.7	2746.36
C10	60	77.7	2734.86
C11	60	77.7	2544.23
C12	60	77.7	2557.3
D01	60	77.7	2415.73
D02	60	77.7	2769.93
D03	60	77.7	2500.79
A01	61	78	1884.38
A02	61	78	2034.81
A03	61	78	1886.35
A04	61	78	1912.97
A05	61	78	2209.74
A06	61	78	2321.41
A07	61	78	1653.85
A08	61	78	2052.54
A09	61	78	2039.85
A10	61	78	2012.29
A11	61	78	2086.08
A12	61	78	2121.68
B01	61	78	1898.32
B02	61	78	2135.37
B03	61	78	1772.93
C01	61	78	2561.64
C02	61	78	2650.69
C03	61	78	2371.51
C04	61	78	2814.26
C05	61	78	2608.5
C06	61	78	2661.36
C07	61	78	2307.92
C08	61	78	2622
C09	61	78	2711.14
C10	61	78	2700.62
C11	61	78	2507.02
C12	61	78	2522.14
D01	61	78	2379.41
D02	61	78	2730.14
D03	61	78	2467.32
A01	62	78.3	1866.09
A02	62	78.3	2014.27
A03	62	78.3	1868.29
A04	62	78.3	1894.75
A05	62	78.3	2187.52
A06	62	78.3	2297.53
A07	62	78.3	1636.68
A08	62	78.3	2031.03
A09	62	78.3	2018.49
A10	62	78.3	1993.55
A11	62	78.3	2064.48
A12	62	78.3	2101.59
B01	62	78.3	1878.67
B02	62	78.3	2112.24
B03	62	78.3	1753.19
C01	62	78.3	2529.31
C02	62	78.3	2614.62
C03	62	78.3	2341.77
C04	62	78.3	2776.25
C05	62	78.3	2577.5
C06	62	78.3	2629.83
C07	62	78.3	2271.46
C08	62	78.3	2589.62
C09	62	78.3	2674.11
C10	62	78.3	2667.44
C11	62	78.3	2465.12
C12	62	78.3	2491.62
D01	62	78.3	2344.1
D02	62	78.3	2689.09
D03	62	78.3	2434.3
A01	63	78.6	1845.99
A02	63	78.6	1992.84
A03	63	78.6	1847.96
A04	63	78.6	1876.01
A05	63	78.6	2166.37
A06	63	78.6	2272.48
A07	63	78.6	1621.16
A08	63	78.6	2010.95
A09	63	78.6	1994.74
A10	63	78.6	1969.94
A11	63	78.6	2041.84
A12	63	78.6	2079.4
B01	63	78.6	1860.07
B02	63	78.6	2089.57
B03	63	78.6	1733.44
C01	63	78.6	2500.04
C02	63	78.6	2577.99
C03	63	78.6	2311.9
C04	63	78.6	2734.67
C05	63	78.6	2540.65
C06	63	78.6	2595.57
C07	63	78.6	2231.17
C08	63	78.6	2552.7
C09	63	78.6	2637.54
C10	63	78.6	2633.9
C11	63	78.6	2420.35
C12	63	78.6	2455.7
D01	63	78.6	2307.89
D02	63	78.6	2644.19
D03	63	78.6	2399.95
A01	64	78.9	1826.86
A02	64	78.9	1971.92
A03	64	78.9	1828.4
A04	64	78.9	1858.14
A05	64	78.9	2147.42
A06	64	78.9	2248.41
A07	64	78.9	1602.44
A08	64	78.9	1988.88
A09	64	78.9	1972.86
A10	64	78.9	1952.49
A11	64	78.9	2018.68
A12	64	78.9	2058.91
B01	64	78.9	1841.24
B02	64	78.9	2066.32
B03	64	78.9	1716.85
C01	64	78.9	2470.01
C02	64	78.9	2541.69
C03	64	78.9	2281.65
C04	64	78.9	2695.1
C05	64	78.9	2510.55
C06	64	78.9	2557.76
C07	64	78.9	2189.94
C08	64	78.9	2516.94
C09	64	78.9	2603.84
C10	64	78.9	2601.54
C11	64	78.9	2373.16
C12	64	78.9	2424.18
D01	64	78.9	2272.07
D02	64	78.9	2601.12
D03	64	78.9	2365.61
A01	65	79.2	1807.26
A02	65	79.2	1950.3
A03	65	79.2	1811.2
A04	65	79.2	1839.41
A05	65	79.2	2127.04
A06	65	79.2	2226.08
A07	65	79.2	1584.67
A08	65	79.2	1966.75
A09	65	79.2	1950.11
A10	65	79.2	1930.44
A11	65	79.2	1996.24
A12	65	79.2	2038.89
B01	65	79.2	1821.85
B02	65	79.2	2044.87
B03	65	79.2	1700.78
C01	65	79.2	2439.27
C02	65	79.2	2506.61
C03	65	79.2	2250.67
C04	65	79.2	2657.51
C05	65	79.2	2477.8
C06	65	79.2	2518.49
C07	65	79.2	2151.66
C08	65	79.2	2479.86
C09	65	79.2	2567.14
C10	65	79.2	2567.06
C11	65	79.2	2327.27
C12	65	79.2	2387.08
D01	65	79.2	2236.17
D02	65	79.2	2556.24
D03	65	79.2	2331.89
A01	66	79.5	1788.32
A02	66	79.5	1929.63
A03	66	79.5	1791.99
A04	66	79.5	1817.61
A05	66	79.5	2109.38
A06	66	79.5	2204.41
A07	66	79.5	1568.52
A08	66	79.5	1944.75
A09	66	79.5	1929.89
A10	66	79.5	1908.05
A11	66	79.5	1972.49
A12	66	79.5	2016.07
B01	66	79.5	1800.8
B02	66	79.5	2022.2
B03	66	79.5	1684.55
C01	66	79.5	2408.57
C02	66	79.5	2472.77
C03	66	79.5	2220.81
C04	66	79.5	2621.55
C05	66	79.5	2445.48
C06	66	79.5	2483.73
C07	66	79.5	2119.47
C08	66	79.5	2446.72
C09	66	79.5	2532.57
C10	66	79.5	2535.93
C11	66	79.5	2285.22
C12	66	79.5	2353.44
D01	66	79.5	2203.18
D02	66	79.5	2514.04
D03	66	79.5	2299.6
A01	67	79.8	1770.62
A02	67	79.8	1908.19
A03	67	79.8	1772.14
A04	67	79.8	1798.1
A05	67	79.8	2088.11
A06	67	79.8	2181.35
A07	67	79.8	1554.48
A08	67	79.8	1924.55
A09	67	79.8	1910.9
A10	67	79.8	1885.41
A11	67	79.8	1950.2
A12	67	79.8	1994.78
B01	67	79.8	1782.23
B02	67	79.8	2000.65
B03	67	79.8	1669.27
C01	67	79.8	2377.6
C02	67	79.8	2439.01
C03	67	79.8	2190.17
C04	67	79.8	2584.72
[truncated: 1,541 more rows]

## Sheet: 定量结果
孔位	样本ID	检测项目	属性	染料	CT	CT值平均值	CT标准方差
A01	1	GAPDH	未知	FAM	16.66	16.48	0.2
A02	1	GAPDH	未知	FAM	16.27	16.48	0.2
A03	1	GAPDH	未知	FAM	16.5	16.48	0.2
A04	2	GAPDH	未知	FAM	15.07	14.83	0.24
A05	2	GAPDH	未知	FAM	14.83	14.83	0.24
A06	2	GAPDH	未知	FAM	14.59	14.83	0.24
A07	3	GAPDH	未知	FAM	14.99	14.73	0.22
A08	3	GAPDH	未知	FAM	14.59	14.73	0.22
A09	3	GAPDH	未知	FAM	14.62	14.73	0.22
A10	4	GAPDH	未知	FAM	15.07	15.17	0.09
A11	4	GAPDH	未知	FAM	15.21	15.17	0.09
A12	4	GAPDH	未知	FAM	15.23	15.17	0.09
B01	5	GAPDH	未知	FAM	14.52	14.66	0.37
B02	5	GAPDH	未知	FAM	14.37	14.66	0.37
B03	5	GAPDH	未知	FAM	15.08	14.66	0.37
C01	1	IRX4	未知	FAM	32.11	32.23	0.12
C02	1	IRX4	未知	FAM	32.25	32.23	0.12
C03	1	IRX4	未知	FAM	32.34	32.23	0.12
C04	2	IRX4	未知	FAM	31.54	31.49	0.17
C05	2	IRX4	未知	FAM	31.29	31.49	0.17
C06	2	IRX4	未知	FAM	31.63	31.49	0.17
C07	3	IRX4	未知	FAM	31.61	31.39	0.23
C08	3	IRX4	未知	FAM	31.41	31.39	0.23
C09	3	IRX4	未知	FAM	31.15	31.39	0.23
C10	4	IRX4	未知	FAM	31.64	32.03	0.42
C11	4	IRX4	未知	FAM	32.47	32.03	0.42
C12	4	IRX4	未知	FAM	31.98	32.03	0.42
D01	5	IRX4	未知	FAM	31.6	31.46	0.12
D02	5	IRX4	未知	FAM	31.36	31.46	0.12
D03	5	IRX4	未知	FAM	31.44	31.46	0.12
					FHC	HCT116	SW480	HCT-8		Caco-2
					1	0.538275	0.531152	0.468876		0.48832
					1	0.537435	0.539326	0.477252		0.481953
					1	0.537855	0.535239	0.473064		0.485136

## Sheet: 相对定量结果
样本ID	检测项目	CT值平均值	ΔCt 平均值	ΔCt 标准方差	ΔΔCt	平均值	最大值	最小值

## Sheet: 熔解结果
孔位	样本ID	检测项目	属性	染料	Tm个数	温度1	导数1	温度2	导数2
A01	1	GAPDH	未知	FAM	1	84.03	621.47
A02	1	GAPDH	未知	FAM	1	84.13	674.37
A03	1	GAPDH	未知	FAM	1	84.13	617.52
A04	2	GAPDH	未知	FAM	1	84.13	602.56
A05	2	GAPDH	未知	FAM	1	84.13	700.93
A06	2	GAPDH	未知	FAM	1	84.23	722.93
A07	3	GAPDH	未知	FAM	1	84.13	534.52
A08	3	GAPDH	未知	FAM	1	84.13	687
A09	3	GAPDH	未知	FAM	1	84.23	671.87
A10	4	GAPDH	未知	FAM	1	84.13	652.09
A11	4	GAPDH	未知	FAM	1	84.23	704.17
A12	4	GAPDH	未知	FAM	1	84.33	657.98
B01	5	GAPDH	未知	FAM	1	84.03	592.66
B02	5	GAPDH	未知	FAM	1	84.03	690.07
B03	5	GAPDH	未知	FAM	1	84.03	554.98
C01	1	IRX4	未知	FAM	2	83.93	198.89	90.41	262.3
C02	1	IRX4	未知	FAM	2	84.13	269.48	87.02	255.99
C03	1	IRX4	未知	FAM	2	83.93	194.21	87.72	200.22
C04	2	IRX4	未知	FAM	2	84.23	235.81	88.12	344.58
C05	2	IRX4	未知	FAM	2	88.22	289.87	91.11	243.9
C06	2	IRX4	未知	FAM	2	83.93	181.48	91.11	366.53
C07	3	IRX4	未知	FAM	2	84.23	322.76	88.02	184.21
C08	3	IRX4	未知	FAM	2	84.33	297.87	89.02	187.07
C09	3	IRX4	未知	FAM	2	84.33	359.46	87.82	216.94
C10	4	IRX4	未知	FAM	2	87.92	308.01	91.11	333.69
C11	4	IRX4	未知	FAM	1	84.43	389.44
C12	4	IRX4	未知	FAM	2	84.03	206.12	88.42	440.01
D01	5	IRX4	未知	FAM	2	84.23	357.89	89.62	146.97
D02	5	IRX4	未知	FAM	1	84.33	423.83
D03	5	IRX4	未知	FAM	2	84.23	257.87	88.22	214.03

## Sheet: 熔解详细结果
孔位	采样次数	温度	F1
A01	1	60	52.79
A02	1	60	55.23
A03	1	60	47.91
A04	1	60	47.18
A05	1	60	48.44
A06	1	60	62.21
A07	1	60	39.3
A08	1	60	46.31
A09	1	60	46.65
A10	1	60	55.26
A11	1	60	50.53
A12	1	60	60.03
B01	1	60	53.77
B02	1	60	55.31
B03	1	60	33.75
C01	1	60	82.35
C02	1	60	102.54
C03	1	60	81.1
C04	1	60	75.65
C05	1	60	86.3
C06	1	60	89.48
C07	1	60	75.53
C08	1	60	76.66
C09	1	60	66.84
C10	1	60	72.92
C11	1	60	92.04
C12	1	60	73.22
D01	1	60	74.09
D02	1	60	94.63
D03	1	60	71.44
A01	2	60.3	53.17
A02	2	60.3	55.63
A03	2	60.3	48.25
A04	2	60.3	47.54
A05	2	60.3	48.83
A06	2	60.3	62.63
A07	2	60.3	39.6
A08	2	60.3	46.7
A09	2	60.3	47.03
A10	2	60.3	55.66
A11	2	60.3	50.92
A12	2	60.3	60.42
B01	2	60.3	54.14
B02	2	60.3	55.73
B03	2	60.3	34.05
C01	2	60.3	82.79
C02	2	60.3	103.08
C03	2	60.3	81.51
C04	2	60.3	76.11
C05	2	60.3	86.73
C06	2	60.3	89.98
C07	2	60.3	75.96
C08	2	60.3	77.21
C09	2	60.3	67.39
C10	2	60.3	73.47
C11	2	60.3	92.66
C12	2	60.3	73.74
D01	2	60.3	74.65
D02	2	60.3	95.25
D03	2	60.3	72.01
A01	3	60.6	53.66
A02	3	60.6	56.15
A03	3	60.6	48.68
A04	3	60.6	48.02
A05	3	60.6	49.34
A06	3	60.6	63.16
A07	3	60.6	39.99
A08	3	60.6	47.21
A09	3	60.6	47.55
A10	3	60.6	56.18
A11	3	60.6	51.42
A12	3	60.6	60.89
B01	3	60.6	54.59
B02	3	60.6	56.28
B03	3	60.6	34.47
C01	3	60.6	83.25
C02	3	60.6	103.63
C03	3	60.6	81.93
C04	3	60.6	76.61
C05	3	60.6	87.18
C06	3	60.6	90.49
C07	3	60.6	76.41
C08	3	60.6	77.89
C09	3	60.6	68.12
C10	3	60.6	74.18
C11	3	60.6	93.37
C12	3	60.6	74.38
D01	3	60.6	75.38
D02	3	60.6	95.96
D03	3	60.6	72.76
A01	4	60.9	54.2
A02	4	60.9	56.72
A03	4	60.9	49.15
A04	4	60.9	48.55
A05	4	60.9	49.92
A06	4	60.9	63.73
A07	4	60.9	40.41
A08	4	60.9	47.79
A09	4	60.9	48.14
A10	4	60.9	56.75
A11	4	60.9	51.97
A12	4	60.9	61.4
B01	4	60.9	55.08
B02	4	60.9	56.88
B03	4	60.9	34.94
C01	4	60.9	83.71
C02	4	60.9	104.18
C03	4	60.9	82.35
C04	4	60.9	77.13
C05	4	60.9	87.62
C06	4	60.9	91.02
C07	4	60.9	76.88
C08	4	60.9	78.63
C09	4	60.9	68.93
C10	4	60.9	74.96
C11	4	60.9	94.11
C12	4	60.9	75.08
D01	4	60.9	76.18
D02	4	60.9	96.7
D03	4	60.9	73.6
A01	5	61.2	54.76
A02	5	61.2	57.31
A03	5	61.2	49.63
A04	5	61.2	49.1
A05	5	61.2	50.52
A06	5	61.2	64.32
A07	5	61.2	40.86
A08	5	61.2	48.4
A09	5	61.2	48.75
A10	5	61.2	57.34
A11	5	61.2	52.54
A12	5	61.2	61.92
B01	5	61.2	55.58
B02	5	61.2	57.51
B03	5	61.2	35.43
C01	5	61.2	84.17
C02	5	61.2	104.74
C03	5	61.2	82.77
C04	5	61.2	77.66
C05	5	61.2	88.07
C06	5	61.2	91.56
C07	5	61.2	77.35
C08	5	61.2	79.4
C09	5	61.2	69.79
C10	5	61.2	75.77
C11	5	61.2	94.87
C12	5	61.2	75.81
D01	5	61.2	77.01
D02	5	61.2	97.46
D03	5	61.2	74.47
A01	6	61.5	55.34
A02	6	61.5	57.92
A03	6	61.5	50.14
A04	6	61.5	49.67
A05	6	61.5	51.14
A06	6	61.5	64.92
A07	6	61.5	41.32
A08	6	61.5	49.03
A09	6	61.5	49.38
A10	6	61.5	57.95
A11	6	61.5	53.13
A12	6	61.5	62.46
B01	6	61.5	56.1
B02	6	61.5	58.16
B03	6	61.5	35.94
C01	6	61.5	84.63
C02	6	61.5	105.3
C03	6	61.5	83.19
C04	6	61.5	78.2
C05	6	61.5	88.52
C06	6	61.5	92.1
C07	6	61.5	77.83
C08	6	61.5	80.2
C09	6	61.5	70.67
C10	6	61.5	76.6
C11	6	61.5	95.65
C12	6	61.5	76.56
D01	6	61.5	77.87
D02	6	61.5	98.24
D03	6	61.5	75.37
A01	7	61.8	55.93
A02	7	61.8	58.55
A03	7	61.8	50.66
A04	7	61.8	50.26
A05	7	61.8	51.78
A06	7	61.8	65.54
A07	7	61.8	41.79
A08	7	61.8	49.69
A09	7	61.8	50.03
A10	7	61.8	58.58
A11	7	61.8	53.74
A12	7	61.8	63.01
B01	7	61.8	56.63
B02	7	61.8	58.83
B03	7	61.8	36.47
C01	7	61.8	85.1
C02	7	61.8	105.87
C03	7	61.8	83.61
C04	7	61.8	78.75
C05	7	61.8	88.97
C06	7	61.8	92.64
C07	7	61.8	78.32
C08	7	61.8	81.01
C09	7	61.8	71.59
C10	7	61.8	77.45
C11	7	61.8	96.45
C12	7	61.8	77.33
D01	7	61.8	78.75
D02	7	61.8	99.03
D03	7	61.8	76.3
A01	8	62.1	56.54
A02	8	62.1	59.19
A03	8	62.1	51.19
A04	8	62.1	50.86
A05	8	62.1	52.44
A06	8	62.1	66.17
A07	8	62.1	42.28
A08	8	62.1	50.37
A09	8	62.1	50.71
A10	8	62.1	59.22
A11	8	62.1	54.37
A12	8	62.1	63.57
B01	8	62.1	57.18
B02	8	62.1	59.53
B03	8	62.1	37.03
C01	8	62.1	85.57
C02	8	62.1	106.43
C03	8	62.1	84.03
C04	8	62.1	79.32
C05	8	62.1	89.42
C06	8	62.1	93.2
C07	8	62.1	78.82
C08	8	62.1	81.85
C09	8	62.1	72.54
C10	8	62.1	78.32
C11	8	62.1	97.27
C12	8	62.1	78.12
D01	8	62.1	79.66
D02	8	62.1	99.84
D03	8	62.1	77.26
A01	9	62.4	57.16
A02	9	62.4	59.86
A03	9	62.4	51.75
A04	9	62.4	51.49
A05	9	62.4	53.12
A06	9	62.4	66.83
A07	9	62.4	42.79
A08	9	62.4	51.08
A09	9	62.4	51.42
A10	9	62.4	59.89
A11	9	62.4	55.03
A12	9	62.4	64.14
B01	9	62.4	57.74
B02	9	62.4	60.24
B03	9	62.4	37.6
C01	9	62.4	86.05
C02	9	62.4	107
C03	9	62.4	84.46
C04	9	62.4	79.91
C05	9	62.4	89.88
C06	9	62.4	93.76
C07	9	62.4	79.32
C08	9	62.4	82.72
C09	9	62.4	73.53
C10	9	62.4	79.22
C11	9	62.4	98.11
C12	9	62.4	78.94
D01	9	62.4	80.6
D02	9	62.4	100.68
D03	9	62.4	78.25
A01	10	62.7	57.81
A02	10	62.7	60.55
A03	10	62.7	52.32
A04	10	62.7	52.14
A05	10	62.7	53.83
A06	10	62.7	67.49
A07	10	62.7	43.32
A08	10	62.7	51.81
A09	10	62.7	52.15
A10	10	62.7	60.58
A11	10	62.7	55.7
A12	10	62.7	64.73
B01	10	62.7	58.31
B02	10	62.7	60.98
B03	10	62.7	38.2
C01	10	62.7	86.53
C02	10	62.7	107.58
C03	10	62.7	84.88
C04	10	62.7	80.5
C05	10	62.7	90.33
C06	10	62.7	94.32
C07	10	62.7	79.84
C08	10	62.7	83.61
C09	10	62.7	74.56
C10	10	62.7	80.14
C11	10	62.7	98.97
C12	10	62.7	79.78
D01	10	62.7	81.56
D02	10	62.7	101.53
D03	10	62.7	79.28
A01	11	63	58.47
A02	11	63	61.25
A03	11	63	52.91
A04	11	63	52.81
A05	11	63	54.56
A06	11	63	68.17
A07	11	63	43.86
A08	11	63	52.58
A09	11	63	52.91
A10	11	63	61.29
A11	11	63	56.4
A12	11	63	65.33
B01	11	63	58.9
B02	11	63	61.74
B03	11	63	38.83
C01	11	63	87.01
C02	11	63	108.16
C03	11	63	85.31
C04	11	63	81.12
C05	11	63	90.79
C06	11	63	94.9
C07	11	63	80.36
C08	11	63	84.53
C09	11	63	75.63
C10	11	63	81.09
C11	11	63	99.86
C12	11	63	80.65
D01	11	63	82.56
D02	11	63	102.41
D03	11	63	80.34
A01	12	63.3	59.16
A02	12	63.3	61.98
A03	12	63.3	53.51
A04	12	63.3	53.5
A05	12	63.3	55.32
A06	12	63.3	68.87
A07	12	63.3	44.42
A08	12	63.3	53.37
A09	12	63.3	53.69
A10	12	63.3	62.03
A11	12	63.3	57.11
A12	12	63.3	65.95
B01	12	63.3	59.5
B02	12	63.3	62.52
B03	12	63.3	39.47
C01	12	63.3	87.49
C02	12	63.3	108.74
C03	12	63.3	85.74
C04	12	63.3	81.76
C05	12	63.3	91.25
C06	12	63.3	95.49
C07	12	63.3	80.9
C08	12	63.3	85.47
C09	12	63.3	76.73
C10	12	63.3	82.06
C11	12	63.3	100.77
C12	12	63.3	81.55
D01	12	63.3	83.58
D02	12	63.3	103.31
D03	12	63.3	81.43
A01	13	63.6	59.86
A02	13	63.6	62.73
A03	13	63.6	54.14
A04	13	63.6	54.21
A05	13	63.6	56.1
A06	13	63.6	69.59
A07	13	63.6	45
A08	13	63.6	54.19
A09	13	63.6	54.51
A10	13	63.6	62.78
A11	13	63.6	57.85
A12	13	63.6	66.57
B01	13	63.6	60.12
B02	13	63.6	63.33
B03	13	63.6	40.15
C01	13	63.6	87.98
C02	13	63.6	109.32
C03	13	63.6	86.18
C04	13	63.6	82.41
C05	13	63.6	91.71
C06	13	63.6	96.08
C07	13	63.6	81.45
C08	13	63.6	86.44
C09	13	63.6	77.88
C10	13	63.6	83.05
C11	13	63.6	101.7
C12	13	63.6	82.47
D01	13	63.6	84.63
D02	13	63.6	104.23
D03	13	63.6	82.55
A01	14	63.9	60.57
A02	14	63.9	63.5
A03	14	63.9	54.79
A04	14	63.9	54.95
A05	14	63.9	56.9
A06	14	63.9	70.32
A07	14	63.9	45.59
A08	14	63.9	55.04
A09	14	63.9	55.35
A10	14	63.9	63.56
A11	14	63.9	58.61
A12	14	63.9	67.21
B01	14	63.9	60.75
B02	14	63.9	64.16
B03	14	63.9	40.84
C01	14	63.9	88.48
C02	14	63.9	109.91
C03	14	63.9	86.61
C04	14	63.9	83.08
C05	14	63.9	92.18
C06	14	63.9	96.68
C07	14	63.9	82.01
C08	14	63.9	87.44
C09	14	63.9	79.07
C10	14	63.9	84.07
C11	14	63.9	102.65
C12	14	63.9	83.42
D01	14	63.9	85.71
D02	14	63.9	105.17
D03	14	63.9	83.71
A01	15	64.2	61.31
A02	15	64.2	64.29
A03	15	64.2	55.45
A04	15	64.2	55.7
A05	15	64.2	57.72
A06	15	64.2	71.06
A07	15	64.2	46.2
A08	15	64.2	55.92
A09	15	64.2	56.22
A10	15	64.2	64.36
A11	15	64.2	59.4
A12	15	64.2	67.87
B01	15	64.2	61.39
B02	15	64.2	65.01
B03	15	64.2	41.57
C01	15	64.2	88.97
C02	15	64.2	110.5
C03	15	64.2	87.05
C04	15	64.2	83.78
C05	15	64.2	92.65
C06	15	64.2	97.3
C07	15	64.2	82.58
C08	15	64.2	88.46
C09	15	64.2	80.3
C10	15	64.2	85.11
C11	15	64.2	103.63
C12	15	64.2	84.4
D01	15	64.2	86.82
D02	15	64.2	106.13
D03	15	64.2	84.9
A01	16	64.5	62.06
A02	16	64.5	65.1
A03	16	64.5	56.14
A04	16	64.5	56.48
A05	16	64.5	58.57
A06	16	64.5	71.82
A07	16	64.5	46.83
A08	16	64.5	56.83
A09	16	64.5	57.12
A10	16	64.5	65.19
A11	16	64.5	60.2
A12	16	64.5	68.53
B01	16	64.5	62.04
B02	16	64.5	65.89
B03	16	64.5	42.32
C01	16	64.5	89.47
C02	16	64.5	111.1
C03	16	64.5	87.49
C04	16	64.5	84.49
C05	16	64.5	93.12
C06	16	64.5	97.92
C07	16	64.5	83.17
C08	16	64.5	89.52
C09	16	64.5	81.58
C10	16	64.5	86.18
C11	16	64.5	104.63
C12	16	64.5	85.41
D01	16	64.5	87.96
D02	16	64.5	107.12
D03	16	64.5	86.13
A01	17	64.8	62.83
A02	17	64.8	65.92
A03	17	64.8	56.84
A04	17	64.8	57.28
A05	17	64.8	59.44
A06	17	64.8	72.6
A07	17	64.8	47.48
A08	17	64.8	57.78
A09	17	64.8	58.04
A10	17	64.8	66.03
A11	17	64.8	61.03
A12	17	64.8	69.21
B01	17	64.8	62.71
B02	17	64.8	66.79
B03	17	64.8	43.09
C01	17	64.8	89.97
C02	17	64.8	111.69
C03	17	64.8	87.93
C04	17	64.8	85.23
C05	17	64.8	93.59
C06	17	64.8	98.55
C07	17	64.8	83.76
C08	17	64.8	90.6
C09	17	64.8	82.89
C10	17	64.8	87.27
C11	17	64.8	105.66
C12	17	64.8	86.44
D01	17	64.8	89.12
D02	17	64.8	108.13
D03	17	64.8	87.38
A01	18	65.1	63.61
A02	18	65.1	66.77
A03	18	65.1	57.57
A04	18	65.1	58.1
A05	18	65.1	60.34
A06	18	65.1	73.38
A07	18	65.1	48.15
A08	18	65.1	58.75
A09	18	65.1	59
A10	18	65.1	66.9
A11	18	65.1	61.88
A12	18	65.1	69.9
B01	18	65.1	63.39
B02	18	65.1	67.71
B03	18	65.1	43.89
C01	18	65.1	90.48
C02	18	65.1	112.3
C03	18	65.1	88.38
C04	18	65.1	86
C05	18	65.1	94.07
C06	18	65.1	99.2
C07	18	65.1	84.38
C08	18	65.1	91.7
C09	18	65.1	84.26
C10	18	65.1	88.39
C11	18	65.1	106.71
C12	18	65.1	87.5
D01	18	65.1	90.31
D02	18	65.1	109.16
D03	18	65.1	88.67
A01	19	65.4	64.41
A02	19	65.4	67.63
A03	19	65.4	58.31
A04	19	65.4	58.93
A05	19	65.4	61.25
A06	19	65.4	74.18
A07	19	65.4	48.83
A08	19	65.4	59.75
A09	19	65.4	59.98
A10	19	65.4	67.78
A11	19	65.4	62.75
A12	19	65.4	70.6
B01	19	65.4	64.07
B02	19	65.4	68.64
B03	19	65.4	44.71
C01	19	65.4	90.98
C02	19	65.4	112.9
C03	19	65.4	88.83
C04	19	65.4	86.79
C05	19	65.4	94.55
C06	19	65.4	99.85
C07	19	65.4	85
C08	19	65.4	92.83
C09	19	65.4	85.66
C10	19	65.4	89.53
C11	19	65.4	107.77
C12	19	65.4	88.59
D01	19	65.4	91.52
D02	19	65.4	110.21
D03	19	65.4	89.99
A01	20	65.7	65.22
A02	20	65.7	68.51
A03	20	65.7	59.07
A04	20	65.7	59.79
A05	20	65.7	62.17
A06	20	65.7	74.98
A07	20	65.7	49.53
A08	20	65.7	60.78
A09	20	65.7	60.98
A10	20	65.7	68.68
A11	20	65.7	63.63
A12	20	65.7	71.3
B01	20	65.7	64.77
B02	20	65.7	69.6
B03	20	65.7	45.56
C01	20	65.7	91.49
C02	20	65.7	113.51
C03	20	65.7	89.28
C04	20	65.7	87.61
C05	20	65.7	95.03
C06	20	65.7	100.51
C07	20	65.7	85.65
C08	20	65.7	93.99
C09	20	65.7	87.11
C10	20	65.7	90.69
C11	20	65.7	108.86
C12	20	65.7	89.7
D01	20	65.7	92.75
D02	20	65.7	111.27
D03	20	65.7	91.33
A01	21	66	66.04
A02	21	66	69.4
A03	21	66	59.85
A04	21	66	60.66
A05	21	66	63.12
A06	21	66	75.79
A07	21	66	50.24
A08	21	66	61.84
A09	21	66	62.01
A10	21	66	69.6
A11	21	66	64.53
A12	21	66	72.01
B01	21	66	65.47
B02	21	66	70.57
B03	21	66	46.43
C01	21	66	92
C02	21	66	114.12
C03	21	66	89.73
C04	21	66	88.46
C05	21	66	95.51
C06	21	66	101.19
C07	21	66	86.3
C08	21	66	95.16
C09	21	66	88.6
C10	21	66	91.87
C11	21	66	109.96
C12	21	66	90.84
D01	21	66	94
D02	21	66	112.36
D03	21	66	92.69
A01	22	66.3	66.86
A02	22	66.3	70.3
A03	22	66.3	60.65
A04	22	66.3	61.54
A05	22	66.3	64.07
A06	22	66.3	76.61
A07	22	66.3	50.96
A08	22	66.3	62.93
A09	22	66.3	63.06
A10	22	66.3	70.54
A11	22	66.3	65.44
A12	22	66.3	72.72
B01	22	66.3	66.17
B02	22	66.3	71.55
B03	22	66.3	47.32
C01	22	66.3	92.5
C02	22	66.3	114.73
C03	22	66.3	90.19
C04	22	66.3	89.33
C05	22	66.3	96
C06	22	66.3	101.88
C07	22	66.3	86.98
C08	22	66.3	96.36
C09	22	66.3	90.12
C10	22	66.3	93.06
C11	22	66.3	111.08
C12	22	66.3	92
D01	22	66.3	95.26
D02	22	66.3	113.45
D03	22	66.3	94.07
A01	23	66.6	67.68
A02	23	66.6	71.21
A03	23	66.6	61.45
A04	23	66.6	62.43
A05	23	66.6	65.03
A06	23	66.6	77.42
A07	23	66.6	51.69
A08	23	66.6	64.03
A09	23	66.6	64.12
A10	23	66.6	71.48
A11	23	66.6	66.37
A12	23	66.6	73.43
B01	23	66.6	66.87
B02	23	66.6	72.53
B03	23	66.6	48.22
C01	23	66.6	93.01
C02	23	66.6	115.34
C03	23	66.6	90.65
C04	23	66.6	90.24
C05	23	66.6	96.5
C06	23	66.6	102.57
C07	23	66.6	87.67
C08	23	66.6	97.56
C09	23	66.6	91.69
C10	23	66.6	94.28
C11	23	66.6	112.21
C12	23	66.6	93.17
D01	23	66.6	96.53
D02	23	66.6	114.56
D03	23	66.6	95.47
A01	24	66.9	68.51
A02	24	66.9	72.12
A03	24	66.9	62.27
A04	24	66.9	63.33
A05	24	66.9	65.99
A06	24	66.9	78.23
A07	24	66.9	52.42
A08	24	66.9	65.15
A09	24	66.9	65.2
A10	24	66.9	72.43
A11	24	66.9	67.29
A12	24	66.9	74.14
B01	24	66.9	67.56
B02	24	66.9	73.52
B03	24	66.9	49.14
C01	24	66.9	93.51
C02	24	66.9	115.95
C03	24	66.9	91.12
C04	24	66.9	91.17
C05	24	66.9	96.99
C06	24	66.9	103.28
C07	24	66.9	88.37
C08	24	66.9	98.79
C09	24	66.9	93.28
C10	24	66.9	95.5
C11	24	66.9	113.34
C12	24	66.9	94.37
D01	24	66.9	97.8
D02	24	66.9	115.67
D03	24	66.9	96.87
A01	25	67.2	69.32
A02	25	67.2	73.03
A03	25	67.2	63.1
A04	25	67.2	64.23
A05	25	67.2	66.95
A06	25	67.2	79.03
A07	25	67.2	53.17
A08	25	67.2	66.29
A09	25	67.2	66.29
A10	25	67.2	73.38
A11	25	67.2	68.23
A12	25	67.2	74.84
B01	25	67.2	68.25
B02	25	67.2	74.51
B03	25	67.2	50.07
C01	25	67.2	94.01
C02	25	67.2	116.55
C03	25	67.2	91.59
C04	25	67.2	92.14
C05	25	67.2	97.49
C06	25	67.2	103.99
C07	25	67.2	89.09
C08	25	67.2	100.01
C09	25	67.2	94.89
C10	25	67.2	96.74
C11	25	67.2	114.48
C12	25	67.2	95.57
D01	25	67.2	99.07
D02	25	67.2	116.77
D03	25	67.2	98.27
A01	26	67.5	70.13
A02	26	67.5	73.93
A03	26	67.5	63.93
A04	26	67.5	65.12
A05	26	67.5	67.89
A06	26	67.5	79.82
A07	26	67.5	53.91
A08	26	67.5	67.44
A09	26	67.5	67.38
A10	26	67.5	74.33
A11	26	67.5	69.15
A12	26	67.5	75.53
B01	26	67.5	68.92
B02	26	67.5	75.49
B03	26	67.5	51
C01	26	67.5	94.5
C02	26	67.5	117.16
C03	26	67.5	92.06
C04	26	67.5	93.14
C05	26	67.5	98
C06	26	67.5	104.71
C07	26	67.5	89.82
C08	26	67.5	101.24
C09	26	67.5	96.53
C10	26	67.5	97.98
C11	26	67.5	115.6
C12	26	67.5	96.78
D01	26	67.5	100.32
D02	26	67.5	117.88
D03	26	67.5	99.67
A01	27	67.8	70.91
A02	27	67.8	74.81
A03	27	67.8	64.76
A04	27	67.8	66.01
A05	27	67.8	68.82
A06	27	67.8	80.58
A07	27	67.8	54.64
A08	27	67.8	68.58
A09	27	67.8	68.47
A10	27	67.8	75.27
A11	27	67.8	70.07
A12	27	67.8	76.2
B01	27	67.8	69.57
B02	27	67.8	76.45
B03	27	67.8	51.93
C01	27	67.8	94.98
C02	27	67.8	117.75
C03	27	67.8	92.53
C04	27	67.8	94.17
C05	27	67.8	98.51
C06	27	67.8	105.44
C07	27	67.8	90.57
C08	27	67.8	102.46
C09	27	67.8	98.18
C10	27	67.8	99.22
C11	27	67.8	116.72
C12	27	67.8	97.99
D01	27	67.8	101.55
D02	27	67.8	118.96
D03	27	67.8	101.04
A01	28	68.1	71.67
A02	28	68.1	75.68
A03	28	68.1	65.59
A04	28	68.1	66.88
A05	28	68.1	69.72
A06	28	68.1	81.32
A07	28	68.1	55.36
A08	28	68.1	69.73
A09	28	68.1	69.55
A10	28	68.1	76.19
A11	28	68.1	70.97
A12	28	68.1	76.86
B01	28	68.1	70.19
B02	28	68.1	77.4
B03	28	68.1	52.86
C01	28	68.1	95.45
C02	28	68.1	118.34
C03	28	68.1	93.01
C04	28	68.1	95.23
C05	28	68.1	99.02
C06	28	68.1	106.17
C07	28	68.1	91.33
C08	28	68.1	103.67
C09	28	68.1	99.83
C10	28	68.1	100.46
C11	28	68.1	117.8
C12	28	68.1	99.19
D01	28	68.1	102.76
D02	28	68.1	120.03
D03	28	68.1	102.39
A01	29	68.4	72.4
A02	29	68.4	76.52
A03	29	68.4	66.41
A04	29	68.4	67.73
A05	29	68.4	70.59
A06	29	68.4	82.03
A07	29	68.4	56.07
A08	29	68.4	70.86
A09	29	68.4	70.61
A10	29	68.4	77.09
A11	29	68.4	71.85
A12	29	68.4	77.48
B01	29	68.4	70.79
B02	29	68.4	78.31
B03	29	68.4	53.77
C01	29	68.4	95.91
C02	29	68.4	118.92
C03	29	68.4	93.49
C04	29	68.4	96.31
C05	29	68.4	99.54
C06	29	68.4	106.9
C07	29	68.4	92.1
C08	29	68.4	104.86
C09	29	68.4	101.48
C10	29	68.4	101.69
C11	29	68.4	118.86
C12	29	68.4	100.37
D01	29	68.4	103.92
D02	29	68.4	121.06
D03	29	68.4	103.7
A01	30	68.7	73.09
A02	30	68.7	77.32
A03	30	68.7	67.21
A04	30	68.7	68.55
A05	30	68.7	71.41
A06	30	68.7	82.7
A07	30	68.7	56.76
A08	30	68.7	71.97
A09	30	68.7	71.64
A10	30	68.7	77.96
A11	30	68.7	72.7
A12	30	68.7	78.07
B01	30	68.7	71.34
B02	30	68.7	79.18
B03	30	68.7	54.66
C01	30	68.7	96.34
C02	30	68.7	119.49
C03	30	68.7	93.97
C04	30	68.7	97.43
C05	30	68.7	100.06
C06	30	68.7	107.63
C07	30	68.7	92.88
C08	30	68.7	106.01
C09	30	68.7	103.11
C10	30	68.7	102.91
C11	30	68.7	119.87
C12	30	68.7	101.53
D01	30	68.7	105.03
D02	30	68.7	122.05
D03	30	68.7	104.96
A01	31	69	73.73
A02	31	69	78.08
A03	31	69	67.99
A04	31	69	69.33
A05	31	69	72.17
A06	31	69	83.32
A07	31	69	57.42
A08	31	69	73.04
A09	31	69	72.64
A10	31	69	78.79
A11	31	69	73.51
A12	31	69	78.61
B01	31	69	71.85
B02	31	69	80
B03	31	69	55.52
C01	31	69	96.76
C02	31	69	120.04
C03	31	69	94.46
C04	31	69	98.56
C05	31	69	100.59
C06	31	69	108.35
C07	31	69	93.66
C08	31	69	107.13
C09	31	69	104.7
C10	31	69	104.1
C11	31	69	120.83
C12	31	69	102.66
D01	31	69	106.07
D02	31	69	122.99
D03	31	69	106.15
A01	32	69.3	74.31
A02	32	69.3	78.79
A03	32	69.3	68.74
A04	32	69.3	70.06
A05	32	69.3	72.86
A06	32	69.3	83.88
A07	32	69.3	58.04
A08	32	69.3	74.08
A09	32	69.3	73.59
A10	32	69.3	79.57
A11	32	69.3	74.27
A12	32	69.3	79.11
B01	32	69.3	72.3
B02	32	69.3	80.76
B03	32	69.3	56.34
C01	32	69.3	97.14
C02	32	69.3	120.58
C03	32	69.3	94.95
C04	32	69.3	99.71
C05	32	69.3	101.12
C06	32	69.3	109.07
C07	32	69.3	94.45
C08	32	69.3	108.19
C09	32	69.3	106.25
C10	32	69.3	105.27
C11	32	69.3	121.72
C12	32	69.3	103.74
D01	32	69.3	107.04
D02	32	69.3	123.87
D03	32	69.3	107.26
A01	33	69.6	74.83
A02	33	69.6	79.43
A03	33	69.6	69.45
A04	33	69.6	70.73
A05	33	69.6	73.46
A06	33	69.6	84.38
A07	33	69.6	58.62
A08	33	69.6	75.06
A09	33	69.6	74.48
A10	33	69.6	80.28
A11	33	69.6	74.98
A12	33	69.6	79.55
B01	33	69.6	72.69
B02	33	69.6	81.45
B03	33	69.6	57.11
C01	33	69.6	97.5
C02	33	69.6	121.08
C03	33	69.6	95.43
C04	33	69.6	100.88
C05	33	69.6	101.66
C06	33	69.6	109.77
C07	33	69.6	95.24
C08	33	69.6	109.19
C09	33	69.6	107.74
C10	33	69.6	106.39
C11	33	69.6	122.53
C12	33	69.6	104.76
D01	33	69.6	107.92
D02	33	69.6	124.67
D03	33	69.6	108.28
A01	34	69.9	75.27
A02	34	69.9	80.01
A03	34	69.9	70.11
A04	34	69.9	71.34
A05	34	69.9	73.98
A06	34	69.9	84.81
A07	34	69.9	59.15
A08	34	69.9	75.97
A09	34	69.9	75.31
A10	34	69.9	80.93
A11	34	69.9	75.62
A12	34	69.9	79.94
B01	34	69.9	73
B02	34	69.9	82.06
B03	34	69.9	57.83
C01	34	69.9	97.82
C02	34	69.9	121.57
C03	34	69.9	95.92
C04	34	69.9	102.06
C05	34	69.9	102.2
C06	34	69.9	110.45
C07	34	69.9	96.02
C08	34	69.9	110.11
C09	34	69.9	109.16
C10	34	69.9	107.47
C11	34	69.9	123.24
C12	34	69.9	105.71
D01	34	69.9	108.7
D02	34	69.9	125.38
D03	34	69.9	109.19
A01	35	70.2	75.63
A02	35	70.2	80.51
A03	35	70.2	70.72
A04	35	70.2	71.88
A05	35	70.2	74.38
A06	35	70.2	85.16
A07	35	70.2	59.63
A08	35	70.2	76.8
A09	35	70.2	76.06
A10	35	70.2	81.49
A11	35	70.2	76.18
A12	35	70.2	80.25
B01	35	70.2	73.25
B02	35	70.2	82.59
B03	35	70.2	58.47
C01	35	70.2	98.1
C02	35	70.2	122.02
C03	35	70.2	96.41
C04	35	70.2	103.25
C05	35	70.2	102.74
C06	35	70.2	111.11
C07	35	70.2	96.79
C08	35	70.2	110.94
C09	35	70.2	110.48
C10	35	70.2	108.5
C11	35	70.2	123.85
C12	35	70.2	106.59
D01	35	70.2	109.37
D02	35	70.2	125.99
D03	35	70.2	109.98
A01	36	70.5	75.91
A02	36	70.5	80.92
A03	36	70.5	71.28
A04	36	70.5	72.34
A05	36	70.5	74.68
A06	36	70.5	85.42
A07	36	70.5	60.04
A08	36	70.5	77.55
A09	36	70.5	76.72
A10	36	70.5	81.97
A11	36	70.5	76.66
A12	36	70.5	80.49
B01	36	70.5	73.41
B02	36	70.5	83.02
B03	36	70.5	59.04
C01	36	70.5	98.33
C02	36	70.5	122.43
C03	36	70.5	96.89
C04	36	70.5	104.43
C05	36	70.5	103.29
C06	36	70.5	111.74
C07	36	70.5	97.55
C08	36	70.5	111.68
C09	36	70.5	111.7
C10	36	70.5	109.47
C11	36	70.5	124.35
C12	36	70.5	107.37
D01	36	70.5	109.92
D02	36	70.5	126.5
D03	36	70.5	110.64
A01	37	70.8	76.09
A02	37	70.8	81.25
A03	37	70.8	71.76
A04	37	70.8	72.71
A05	37	70.8	74.84
A06	37	70.8	85.6
A07	37	70.8	60.38
A08	37	70.8	78.2
A09	37	70.8	77.28
A10	37	70.8	82.35
A11	37	70.8	77.06
A12	37	70.8	80.64
B01	37	70.8	73.49
B02	37	70.8	83.36
B03	37	70.8	59.53
C01	37	70.8	98.52
C02	37	70.8	122.8
C03	37	70.8	97.37
C04	37	70.8	105.6
C05	37	70.8	103.84
C06	37	70.8	112.34
C07	37	70.8	98.29
C08	37	70.8	112.3
C09	37	70.8	112.8
C10	37	70.8	110.36
C11	37	70.8	124.72
C12	37	70.8	108.04
D01	37	70.8	110.34
D02	37	70.8	126.9
D03	37	70.8	111.15
A01	38	71.1	76.18
A02	38	71.1	81.48
A03	38	71.1	72.17
A04	38	71.1	72.98
A05	38	71.1	74.88
A06	38	71.1	85.68
A07	38	71.1	60.66
A08	38	71.1	78.74
A09	38	71.1	77.75
A10	38	71.1	82.63
A11	38	71.1	77.36
A12	38	71.1	80.72
B01	38	71.1	73.48
B02	38	71.1	83.59
B03	38	71.1	59.93
C01	38	71.1	98.64
C02	38	71.1	123.13
C03	38	71.1	97.85
C04	38	71.1	106.75
C05	38	71.1	104.4
C06	38	71.1	112.9
C07	38	71.1	99.01
C08	38	71.1	112.81
C09	38	71.1	113.76
C10	38	71.1	111.17
C11	38	71.1	124.96
C12	38	71.1	108.61
D01	38	71.1	110.63
D02	38	71.1	127.18
D03	38	71.1	111.52
A01	39	71.4	76.17
A02	39	71.4	81.61
A03	39	71.4	72.5
A04	39	71.4	73.17
A05	39	71.4	74.77
A06	39	71.4	85.66
A07	39	71.4	60.86
A08	39	71.4	79.17
A09	39	71.4	78.11
A10	39	71.4	82.8
A11	39	71.4	77.57
A12	39	71.4	80.72
B01	39	71.4	73.38
B02	39	71.4	83.71
B03	39	71.4	60.23
C01	39	71.4	98.71
C02	39	71.4	123.41
C03	39	71.4	98.32
C04	39	71.4	107.88
C05	39	71.4	104.96
C06	39	71.4	113.42
C07	39	71.4	99.7
C08	39	71.4	113.19
C09	39	71.4	114.58
C10	39	71.4	111.89
C11	39	71.4	125.07
C12	39	71.4	109.05
D01	39	71.4	110.78
D02	39	71.4	127.33
D03	39	71.4	111.74
A01	40	71.7	76.08
A02	40	71.7	81.66
A03	40	71.7	72.74
A04	40	71.7	73.25
A05	40	71.7	74.53
A06	40	71.7	85.56
A07	40	71.7	60.98
A08	40	71.7	79.47
A09	40	71.7	78.36
A10	40	71.7	82.86
A11	40	71.7	77.69
A12	40	71.7	80.63
B01	40	71.7	73.2
B02	40	71.7	83.73
B03	40	71.7	60.45
C01	40	71.7	98.72
C02	40	71.7	123.64
C03	40	71.7	98.78
C04	40	71.7	108.98
C05	40	71.7	105.52
C06	40	71.7	113.88
C07	40	71.7	100.36
C08	40	71.7	113.45
C09	40	71.7	115.25
C10	40	71.7	112.52
C11	40	71.7	125.05
C12	40	71.7	109.37
D01	40	71.7	110.81
D02	40	71.7	127.37
D03	40	71.7	111.8
A01	41	72	75.89
A02	41	72	81.61
A03	41	72	72.9
A04	41	72	73.24
A05	41	72	74.16
A06	41	72	85.36
A07	41	72	61.04
A08	41	72	79.67
A09	41	72	78.51
A10	41	72	82.82
A11	41	72	77.72
A12	41	72	80.46
B01	41	72	72.93
B02	41	72	83.66
B03	41	72	60.58
C01	41	72	98.67
C02	41	72	123.82
C03	41	72	99.24
C04	41	72	110.03
C05	41	72	106.08
C06	41	72	114.29
C07	41	72	100.98
C08	41	72	113.57
C09	41	72	115.76
C10	41	72	113.04
C11	41	72	124.91
C12	41	72	109.57
D01	41	72	110.71
D02	41	72	127.3
D03	41	72	111.72
A01	42	72.3	75.62
A02	42	72.3	81.47
A03	42	72.3	72.98
A04	42	72.3	73.15
A05	42	72.3	73.65
A06	42	72.3	85.07
A07	42	72.3	61.02
A08	42	72.3	79.74
A09	42	72.3	78.56
A10	42	72.3	82.67
A11	42	72.3	77.67
A12	42	72.3	80.22
B01	42	72.3	72.6
B02	42	72.3	83.49
B03	42	72.3	60.62
C01	42	72.3	98.54
C02	42	72.3	123.93
C03	42	72.3	99.68
C04	42	72.3	111.04
C05	42	72.3	106.65
C06	42	72.3	114.64
C07	42	72.3	101.56
C08	42	72.3	113.57
C09	42	72.3	116.12
C10	42	72.3	113.46
C11	42	72.3	124.65
C12	42	72.3	109.64
D01	42	72.3	110.5
D02	42	72.3	127.12
D03	42	72.3	111.49
A01	43	72.6	75.27
A02	43	72.6	81.26
A03	43	72.6	72.98
A04	43	72.6	72.96
A05	43	72.6	73.02
A06	43	72.6	84.71
A07	43	72.6	60.94
A08	43	72.6	79.71
A09	43	72.6	78.51
A10	43	72.6	82.42
A11	43	72.6	77.54
A12	43	72.6	79.91
B01	43	72.6	72.2
B02	43	72.6	83.24
B03	43	72.6	60.59
C01	43	72.6	98.36
C02	43	72.6	123.99
C03	43	72.6	100.11
C04	43	72.6	111.99
C05	43	72.6	107.22
C06	43	72.6	114.93
C07	43	72.6	102.1
C08	43	72.6	113.44
C09	43	72.6	116.32
C10	43	72.6	113.77
C11	43	72.6	124.29
C12	43	72.6	109.6
D01	43	72.6	110.19
D02	43	72.6	126.86
D03	43	72.6	111.15
A01	44	72.9	74.86
A02	44	72.9	80.98
A03	44	72.9	72.89
A04	44	72.9	72.7
A05	44	72.9	72.29
A06	44	72.9	84.28
A07	44	72.9	60.81
A08	44	72.9	79.57
A09	44	72.9	78.39
A10	44	72.9	82.09
A11	44	72.9	77.34
A12	44	72.9	79.54
B01	44	72.9	71.75
B02	44	72.9	82.92
B03	44	72.9	60.49
C01	44	72.9	98.1
C02	44	72.9	123.98
C03	44	72.9	100.53
C04	44	72.9	112.87
C05	44	72.9	107.78
C06	44	72.9	115.16
C07	44	72.9	102.6
C08	44	72.9	113.19
C09	44	72.9	116.37
C10	44	72.9	113.96
C11	44	72.9	123.85
C12	44	72.9	109.45
D01	44	72.9	109.8
D02	44	72.9	126.52
D03	44	72.9	110.69
A01	45	73.2	74.39
A02	45	73.2	80.65
A03	45	73.2	72.74
A04	45	73.2	72.37
A05	45	73.2	71.47
A06	45	73.2	83.79
A07	45	73.2	60.64
A08	45	73.2	79.35
A09	45	73.2	78.2
A10	45	73.2	81.67
A11	45	73.2	77.1
A12	45	73.2	79.13
B01	45	73.2	71.26
B02	45	73.2	82.55
B03	45	73.2	60.35
C01	45	73.2	97.79
C02	45	73.2	123.91
C03	45	73.2	100.93
C04	45	73.2	113.69
C05	45	73.2	108.35
C06	45	73.2	115.32
C07	45	73.2	103.04
C08	45	73.2	112.84
C09	45	73.2	116.3
C10	45	73.2	114.05
C11	45	73.2	123.35
C12	45	73.2	109.2
D01	45	73.2	109.36
D02	45	73.2	126.13
D03	45	73.2	110.15
A01	46	73.5	73.89
A02	46	73.5	80.27
A03	46	73.5	72.53
A04	46	73.5	71.98
A05	46	73.5	70.59
A06	46	73.5	83.26
A07	46	73.5	60.43
A08	46	73.5	79.06
A09	46	73.5	77.96
A10	46	73.5	81.19
A11	46	73.5	76.81
A12	46	73.5	78.68
B01	46	73.5	70.75
B02	46	73.5	82.14
B03	46	73.5	60.18
C01	46	73.5	97.41
C02	46	73.5	123.78
C03	46	73.5	101.31
C04	46	73.5	114.43
C05	46	73.5	108.92
C06	46	73.5	115.41
C07	46	73.5	103.44
C08	46	73.5	112.4
C09	46	73.5	116.11
C10	46	73.5	114.04
C11	46	73.5	122.82
C12	46	73.5	108.87
D01	46	73.5	108.87
D02	46	73.5	125.72
D03	46	73.5	109.55
A01	47	73.8	73.35
A02	47	73.8	79.86
A03	47	73.8	72.26
A04	47	73.8	71.54
A05	47	73.8	69.66
A06	47	73.8	82.69
A07	47	73.8	60.2
A08	47	73.8	78.71
A09	47	73.8	77.68
A10	47	73.8	80.66
A11	47	73.8	76.51
A12	47	73.8	78.21
B01	47	73.8	70.23
B02	47	73.8	81.7
B03	47	73.8	59.99
C01	47	73.8	96.99
C02	47	73.8	123.59
C03	47	73.8	101.66
C04	47	73.8	115.09
C05	47	73.8	109.49
C06	47	73.8	115.44
C07	47	73.8	103.8
C08	47	73.8	111.88
C09	47	73.8	115.83
C10	47	73.8	113.92
C11	47	73.8	122.28
C12	47	73.8	108.49
D01	47	73.8	108.38
D02	47	73.8	125.29
D03	47	73.8	108.9
A01	48	74.1	72.79
A02	48	74.1	79.43
A03	48	74.1	71.96
A04	48	74.1	71.07
A05	48	74.1	68.72
A06	48	74.1	82.1
A07	48	74.1	59.96
A08	48	74.1	78.32
A09	48	74.1	77.38
A10	48	74.1	80.08
A11	48	74.1	76.19
A12	48	74.1	77.73
B01	48	74.1	69.72
B02	48	74.1	81.25
B03	48	74.1	59.82
C01	48	74.1	96.52
C02	48	74.1	123.35
C03	48	74.1	102
C04	48	74.1	115.66
C05	48	74.1	110.06
C06	48	74.1	115.4
C07	48	74.1	104.11
C08	48	74.1	111.3
C09	48	74.1	115.47
C10	48	74.1	113.72
C11	48	74.1	121.76
C12	48	74.1	108.06
D01	48	74.1	107.9
D02	48	74.1	124.88
D03	48	74.1	108.23
A01	49	74.4	72.23
A02	49	74.4	79
A03	49	74.4	71.62
A04	49	74.4	70.57
A05	49	74.4	67.79
A06	49	74.4	81.5
A07	49	74.4	59.72
A08	49	74.4	77.91
A09	49	74.4	77.08
A10	49	74.4	79.49
A11	49	74.4	75.88
A12	49	74.4	77.25
B01	49	74.4	69.23
B02	49	74.4	80.8
B03	49	74.4	59.68
C01	49	74.4	96.03
C02	49	74.4	123.05
C03	49	74.4	102.31
C04	49	74.4	116.15
C05	49	74.4	110.63
C06	49	74.4	115.3
C07	49	74.4	104.39
C08	49	74.4	110.68
C09	49	74.4	115.07
C10	49	74.4	113.44
C11	49	74.4	121.28
C12	49	74.4	107.62
D01	49	74.4	107.46
D02	49	74.4	124.5
D03	49	74.4	107.58
A01	50	74.7	71.67
A02	50	74.7	78.57
A03	50	74.7	71.27
A04	50	74.7	70.05
A05	50	74.7	66.92
A06	50	74.7	80.9
A07	50	74.7	59.5
A08	50	74.7	77.51
A09	50	74.7	76.79
A10	50	74.7	78.88
A11	50	74.7	75.59
A12	50	74.7	76.79
B01	50	74.7	68.77
B02	50	74.7	80.37
B03	50	74.7	59.58
C01	50	74.7	95.52
C02	50	74.7	122.71
C03	50	74.7	102.6
C04	50	74.7	116.54
C05	50	74.7	111.2
C06	50	74.7	115.15
C07	50	74.7	104.63
C08	50	74.7	110.04
C09	50	74.7	114.63
C10	50	74.7	113.09
C11	50	74.7	120.88
C12	50	74.7	107.18
D01	50	74.7	107.07
D02	50	74.7	124.19
D03	50	74.7	106.95
A01	51	75	71.13
A02	51	75	78.15
A03	51	75	70.92
A04	51	75	69.52
A05	51	75	66.13
A06	51	75	80.32
A07	51	75	59.3
A08	51	75	77.12
A09	51	75	76.53
A10	51	75	78.27
A11	51	75	75.32
A12	51	75	76.35
B01	51	75	68.37
B02	51	75	79.96
B03	51	75	59.55
C01	51	75	95.01
C02	51	75	122.33
C03	51	75	102.85
C04	51	75	116.84
C05	51	75	111.76
C06	51	75	114.95
C07	51	75	104.84
C08	51	75	109.41
C09	51	75	114.2
C10	51	75	112.69
C11	51	75	120.56
C12	51	75	106.77
D01	51	75	106.75
D02	51	75	123.95
D03	51	75	106.37
A01	52	75.3	70.6
A02	52	75.3	77.76
A03	52	75.3	70.57
A04	52	75.3	68.99
A05	52	75.3	65.46
A06	52	75.3	79.75
A07	52	75.3	59.13
A08	52	75.3	76.77
A09	52	75.3	76.3
A10	52	75.3	77.68
A11	52	75.3	75.08
A12	52	75.3	75.95
B01	52	75.3	68.02
B02	52	75.3	79.6
B03	52	75.3	59.61
C01	52	75.3	94.52
C02	52	75.3	121.93
C03	52	75.3	103.08
C04	52	75.3	117.06
C05	52	75.3	112.33
C06	52	75.3	114.71
C07	52	75.3	105.03
C08	52	75.3	108.79
C09	52	75.3	113.79
C10	52	75.3	112.26
C11	52	75.3	120.34
C12	52	75.3	106.4
D01	52	75.3	106.52
D02	52	75.3	123.81
D03	52	75.3	105.85
A01	53	75.6	70.1
A02	53	75.6	77.39
A03	53	75.6	70.24
A04	53	75.6	68.45
A05	53	75.6	64.94
A06	53	75.6	79.22
A07	53	75.6	58.99
A08	53	75.6	76.45
A09	53	75.6	76.11
A10	53	75.6	77.1
A11	53	75.6	74.87
A12	53	75.6	75.59
B01	53	75.6	67.74
B02	53	75.6	79.27
B03	53	75.6	59.75
C01	53	75.6	94.08
C02	53	75.6	121.5
C03	53	75.6	103.28
C04	53	75.6	117.19
C05	53	75.6	112.9
C06	53	75.6	114.43
C07	53	75.6	105.22
C08	53	75.6	108.22
C09	53	75.6	113.43
C10	53	75.6	111.81
C11	53	75.6	120.24
C12	53	75.6	106.08
D01	53	75.6	106.4
D02	53	75.6	123.77
D03	53	75.6	105.41
A01	54	75.9	69.64
A02	54	75.9	77.05
A03	54	75.9	69.93
A04	54	75.9	67.92
A05	54	75.9	64.62
A06	54	75.9	78.72
A07	54	75.9	58.9
A08	54	75.9	76.2
A09	54	75.9	75.96
A10	54	75.9	76.56
A11	54	75.9	74.7
A12	54	75.9	75.29
B01	54	75.9	67.53
B02	54	75.9	79
B03	54	75.9	59.99
C01	54	75.9	93.7
C02	54	75.9	121.07
C03	54	75.9	103.45
C04	54	75.9	117.23
C05	54	75.9	113.46
C06	54	75.9	114.14
C07	54	75.9	105.41
C08	54	75.9	107.71
C09	54	75.9	113.12
C10	54	75.9	111.36
C11	54	75.9	120.26
C12	54	75.9	105.83
D01	54	75.9	106.38
D02	54	75.9	123.84
D03	54	75.9	105.05
A01	55	76.2	69.21
A02	55	76.2	76.75
A03	55	76.2	69.66
A04	55	76.2	67.4
A05	55	76.2	64.51
A06	55	76.2	78.26
A07	55	76.2	58.86
A08	55	76.2	76
A09	55	76.2	75.87
A10	55	76.2	76.06
A11	55	76.2	74.56
A12	55	76.2	75.04
B01	55	76.2	67.39
B02	55	76.2	78.79
B03	55	76.2	60.32
C01	55	76.2	93.42
C02	55	76.2	120.64
C03	55	76.2	103.59
C04	55	76.2	117.2
C05	55	76.2	114.03
C06	55	76.2	113.84
C07	55	76.2	105.61
C08	55	76.2	107.28
C09	55	76.2	112.89
C10	55	76.2	110.92
C11	55	76.2	120.4
C12	55	76.2	105.65
D01	55	76.2	106.48
D02	55	76.2	124.03
D03	55	76.2	104.79
A01	56	76.5	68.83
A02	56	76.5	76.48
A03	56	76.5	69.44
A04	56	76.5	66.88
A05	56	76.5	64.64
A06	56	76.5	77.85
A07	56	76.5	58.86
A08	56	76.5	75.87
A09	56	76.5	75.83
A10	56	76.5	75.62
A11	56	76.5	74.44
A12	56	76.5	74.85
B01	56	76.5	67.34
B02	56	76.5	78.64
B03	56	76.5	60.73
C01	56	76.5	93.25
C02	56	76.5	120.24
C03	56	76.5	103.7
C04	56	76.5	117.1
C05	56	76.5	114.61
C06	56	76.5	113.54
C07	56	76.5	105.84
C08	56	76.5	106.96
C09	56	76.5	112.75
C10	56	76.5	110.5
C11	56	76.5	120.67
C12	56	76.5	105.54
D01	56	76.5	106.69
D02	56	76.5	124.34
D03	56	76.5	104.63
A01	57	76.8	68.51
A02	57	76.8	76.26
A03	57	76.8	69.26
A04	57	76.8	66.36
A05	57	76.8	65.02
A06	57	76.8	77.48
A07	57	76.8	58.9
A08	57	76.8	75.8
A09	57	76.8	75.84
A10	57	76.8	75.23
A11	57	76.8	74.34
A12	57	76.8	74.73
B01	57	76.8	67.37
B02	57	76.8	78.56
B03	57	76.8	61.2
C01	57	76.8	93.24
C02	57	76.8	119.87
C03	57	76.8	103.79
C04	57	76.8	116.94
C05	57	76.8	115.19
C06	57	76.8	113.26
C07	57	76.8	106.11
C08	57	76.8	106.77
C09	57	76.8	112.71
C10	57	76.8	110.13
C11	57	76.8	121.04
C12	57	76.8	105.52
D01	57	76.8	107.01
D02	57	76.8	124.76
D03	57	76.8	104.56
A01	58	77.1	68.25
A02	58	77.1	76.09
A03	58	77.1	69.14
A04	58	77.1	65.85
A05	58	77.1	65.66
A06	58	77.1	77.15
A07	58	77.1	59
A08	58	77.1	75.8
A09	58	77.1	75.91
A10	58	77.1	74.91
A11	58	77.1	74.25
A12	58	77.1	74.68
B01	58	77.1	67.48
B02	58	77.1	78.55
B03	58	77.1	61.71
C01	58	77.1	93.39
C02	58	77.1	119.55
C03	58	77.1	103.85
C04	58	77.1	116.72
C05	58	77.1	115.77
C06	58	77.1	113.01
C07	58	77.1	106.44
C08	58	77.1	106.72
C09	58	77.1	112.77
C10	58	77.1	109.8
C11	58	77.1	121.52
C12	58	77.1	105.56
D01	58	77.1	107.44
D02	58	77.1	125.28
D03	58	77.1	104.58
A01	59	77.4	68.06
A02	59	77.4	75.98
A03	59	77.4	69.09
A04	59	77.4	65.33
A05	59	77.4	66.53
A06	59	77.4	76.86
A07	59	77.4	59.16
A08	59	77.4	75.88
A09	59	77.4	76.03
A10	59	77.4	74.67
A11	59	77.4	74.15
A12	59	77.4	74.71
B01	59	77.4	67.69
B02	59	77.4	78.64
B03	59	77.4	62.21
C01	59	77.4	93.73
C02	59	77.4	119.29
C03	59	77.4	103.91
C04	59	77.4	116.45
C05	59	77.4	116.37
C06	59	77.4	112.79
C07	59	77.4	106.83
C08	59	77.4	106.84
C09	59	77.4	112.95
C10	59	77.4	109.54
C11	59	77.4	122.08
C12	59	77.4	105.68
D01	59	77.4	107.98
D02	59	77.4	125.89
D03	59	77.4	104.69
A01	60	77.7	67.96
A02	60	77.7	75.94
A03	60	77.7	69.11
A04	60	77.7	64.79
A05	60	77.7	67.61
A06	60	77.7	76.61
A07	60	77.7	59.37
A08	60	77.7	76.02
A09	60	77.7	76.22
A10	60	77.7	74.53
A11	60	77.7	74.03
A12	60	77.7	74.84
B01	60	77.7	68
B02	60	77.7	78.82
B03	60	77.7	62.66
C01	60	77.7	94.28
C02	60	77.7	119.11
C03	60	77.7	103.95
C04	60	77.7	116.14
C05	60	77.7	116.97
C06	60	77.7	112.62
C07	60	77.7	107.29
C08	60	77.7	107.13
C09	60	77.7	113.23
C10	60	77.7	109.34
C11	60	77.7	122.72
C12	60	77.7	105.87
D01	60	77.7	108.59
D02	60	77.7	126.57
D03	60	77.7	104.87
A01	61	78	67.96
A02	61	78	75.98
A03	61	78	69.21
A04	61	78	64.22
A05	61	78	68.83
A06	61	78	76.39
A07	61	78	59.64
A08	61	78	76.25
A09	61	78	76.48
A10	61	78	74.5
A11	61	78	73.89
A12	61	78	75.06
B01	61	78	68.42
B02	61	78	79.12
B03	61	78	63.04
C01	61	78	95.04
C02	61	78	119.03
C03	61	78	104.01
C04	61	78	115.79
C05	61	78	117.6
C06	61	78	112.49
C07	61	78	107.84
C08	61	78	107.61
C09	61	78	113.63
C10	61	78	109.21
C11	61	78	123.41
C12	61	78	106.11
D01	61	78	109.27
D02	61	78	127.32
D03	61	78	105.1
A01	62	78.3	68.07
A02	62	78.3	76.13
A03	62	78.3	69.4
A04	62	78.3	63.6
A05	62	78.3	70.14
A06	62	78.3	76.19
A07	62	78.3	59.99
A08	62	78.3	76.58
A09	62	78.3	76.82
A10	62	78.3	74.6
A11	62	78.3	73.7
A12	62	78.3	75.39
B01	62	78.3	68.95
B02	62	78.3	79.55
B03	62	78.3	63.3
C01	62	78.3	96.01
C02	62	78.3	119.05
C03	62	78.3	104.07
C04	62	78.3	115.39
C05	62	78.3	118.24
C06	62	78.3	112.42
C07	62	78.3	108.48
C08	62	78.3	108.26
C09	62	78.3	114.12
C10	62	78.3	109.17
C11	62	78.3	124.13
C12	62	78.3	106.41
D01	62	78.3	109.98
D02	62	78.3	128.12
D03	62	78.3	105.37
A01	63	78.6	68.32
A02	63	78.6	76.41
A03	63	78.6	69.71
A04	63	78.6	62.92
A05	63	78.6	71.49
A06	63	78.6	76
A07	63	78.6	60.44
A08	63	78.6	77.03
A09	63	78.6	77.27
A10	63	78.6	74.85
A11	63	78.6	73.44
A12	63	78.6	75.86
B01	63	78.6	69.63
B02	63	78.6	80.15
B03	63	78.6	63.44
C01	63	78.6	97.17
C02	63	78.6	119.2
C03	63	78.6	104.18
C04	63	78.6	114.95
C05	63	78.6	118.91
C06	63	78.6	112.39
C07	63	78.6	109.2
C08	63	78.6	109.06
C09	63	78.6	114.7
C10	63	78.6	109.2
C11	63	78.6	124.85
C12	63	78.6	106.74
D01	63	78.6	110.71
D02	63	78.6	128.94
D03	63	78.6	105.66
A01	64	78.9	68.73
A02	64	78.9	76.86
A03	64	78.9	70.16
A04	64	78.9	62.14
A05	64	78.9	72.85
A06	64	78.9	75.79
A07	64	78.9	60.99
A08	64	78.9	77.62
A09	64	78.9	77.85
A10	64	78.9	75.29
A11	64	78.9	73.11
A12	64	78.9	76.47
B01	64	78.9	70.48
B02	64	78.9	80.94
B03	64	78.9	63.47
C01	64	78.9	98.5
C02	64	78.9	119.5
C03	64	78.9	104.34
C04	64	78.9	114.46
C05	64	78.9	119.61
C06	64	78.9	112.41
C07	64	78.9	110.03
C08	64	78.9	109.98
C09	64	78.9	115.35
C10	64	78.9	109.32
C11	64	78.9	125.54
C12	64	78.9	107.08
D01	64	78.9	111.41
D02	64	78.9	129.77
D03	64	78.9	105.93
A01	65	79.2	69.33
A02	65	79.2	77.53
A03	65	79.2	70.77
A04	65	79.2	61.26
A05	65	79.2	74.22
A06	65	79.2	75.56
A07	65	79.2	61.7
A08	65	79.2	78.41
A09	65	79.2	78.61
A10	65	79.2	75.95
A11	65	79.2	72.67
A12	65	79.2	77.26
B01	65	79.2	71.53
B02	65	79.2	81.97
B03	65	79.2	63.44
C01	65	79.2	99.95
C02	65	79.2	119.96
C03	65	79.2	104.58
C04	65	79.2	113.92
C05	65	79.2	120.35
C06	65	79.2	112.47
C07	65	79.2	110.95
C08	65	79.2	110.98
C09	65	79.2	116.06
C10	65	79.2	109.53
C11	65	79.2	126.17
C12	65	79.2	107.4
D01	65	79.2	112.06
D02	65	79.2	130.6
D03	65	79.2	106.16
A01	66	79.5	70.19
A02	66	79.5	78.48
A03	66	79.5	71.62
A04	66	79.5	60.29
A05	66	79.5	75.67
A06	66	79.5	75.26
A07	66	79.5	62.61
A08	66	79.5	79.46
A09	66	79.5	79.6
A10	66	79.5	76.89
A11	66	79.5	72.13
A12	66	79.5	78.29
B01	66	79.5	72.85
B02	66	79.5	83.32
B03	66	79.5	63.45
C01	66	79.5	101.49
C02	66	79.5	120.62
C03	66	79.5	104.93
C04	66	79.5	113.32
C05	66	79.5	121.13
C06	66	79.5	112.56
C07	66	79.5	111.99
C08	66	79.5	111.99
C09	66	79.5	116.82
C10	66	79.5	109.82
C11	66	79.5	126.73
C12	66	79.5	107.66
D01	66	79.5	112.66
D02	66	79.5	131.43
D03	66	79.5	106.36
A01	67	79.8	71.39
A02	67	79.8	79.81
A03	67	79.8	72.77
A04	67	79.8	59.25
A05	67	79.8	77.34
A06	67	79.8	74.91
A07	67	79.8	63.79
A08	67	79.8	80.86
A09	67	79.8	80.91
A10	67	79.8	78.21
A11	67	79.8	71.48
A12	67	79.8	79.61
B01	67	79.8	74.51
B02	67	79.8	85.11
B03	67	79.8	63.64
C01	67	79.8	103.09
C02	67	79.8	121.52
C03	67	79.8	105.44
C04	67	79.8	112.67
[truncated: 1,541 more rows]

[truncated: 1 more sheets: 定量扩增曲线数据-FAM]
