# Supplementary material for: Anti-colorectal cancer effects of IRX4 and sensitivity studies to oxaliplatin
Source: Front Immunol. 2026 Jan 21;16:1581244. doi: 10.3389/fimmu.2025.1581244 (PMC12867854; doi:10.3389/fimmu.2025.1581244)
Supplement: Supplementary file 9 [file DataSheet9.zip › RT-qPCR/OE/OE--PCROriginal data.xls]

## Sheet: 检测项目
实验名称	20240831-贾梅PCR
实验类型	相对定量
备注
标准较比样本
检测项目	染料	通道	阴性参照	Master Mix	引物	探针	耗材	批号
GAPDH	FAM	1
IRX4	FAM	1

## Sheet: 样本信息
样本ID	样本名称	采样时间	送检日期
1		2024/08/31	2024/08/31
2		2024/08/31	2024/08/31
3		2024/08/31	2024/08/31
4		2024/08/31	2024/08/31

## Sheet: 反应板设置
孔位	检测项目	染料	通道	属性	标准浓度	样本ID
A01	GAPDH	FAM	1	未知	0	1
A02	GAPDH	FAM	1	未知	0	1
A03	GAPDH	FAM	1	未知	0	1
A04	GAPDH	FAM	1	未知	0	2
A05	GAPDH	FAM	1	未知	0	2
A06	GAPDH	FAM	1	未知	0	2
A07	GAPDH	FAM	1	未知	0	3
A08	GAPDH	FAM	1	未知	0	3
A09	GAPDH	FAM	1	未知	0	3
A10	GAPDH	FAM	1	未知	0	4
A11	GAPDH	FAM	1	未知	0	4
A12	GAPDH	FAM	1	未知	0	4
B01	IRX4	FAM	1	未知	0	1
B02	IRX4	FAM	1	未知	0	1
B03	IRX4	FAM	1	未知	0	1
B04	IRX4	FAM	1	未知	0	2
B05	IRX4	FAM	1	未知	0	2
B06	IRX4	FAM	1	未知	0	2
B07	IRX4	FAM	1	未知	0	3
B08	IRX4	FAM	1	未知	0	3
B09	IRX4	FAM	1	未知	0	3
B10	IRX4	FAM	1	未知	0	4
B11	IRX4	FAM	1	未知	0	4
B12	IRX4	FAM	1	未知	0	4

## Sheet: 运行程序
类型:	恒温段
目标温度	恒温时间	升降温速率	是否采样
95	15:00	4	否
类型:	循环段	循环数:	40
目标温度	恒温时间	升降温速率	修饰温度	修饰量	开始修饰循环	是否采样
95	00:10	4				否
60	00:32	4				是
类型:	熔解段	台阶恒温时间:	20
目标温度	台阶温度	是否是熔解节
95		否
60		否
95	0.3	是

## Sheet: 定量原始数据
孔位	运行段	循环数	F1
A01	2	1	559.8
A02	2	1	560.68
A03	2	1	521.64
A04	2	1	479.24
A05	2	1	514.46
A06	2	1	659.68
A07	2	1	485.2
A08	2	1	566.94
A09	2	1	613.54
A10	2	1	633.34
A11	2	1	591.76
A12	2	1	612.08
B01	2	1	353.48
B02	2	1	374.06
B03	2	1	357.32
B04	2	1	585.96
B05	2	1	341.5
B06	2	1	323.52
B07	2	1	490.54
B08	2	1	506.08
B09	2	1	510.22
B10	2	1	507.94
B11	2	1	456.04
B12	2	1	468.62
A01	2	2	554.27
A02	2	2	557.24
A03	2	2	523.08
A04	2	2	476.63
A05	2	2	520.87
A06	2	2	682.1
A07	2	2	483.8
A08	2	2	563.95
A09	2	2	605.27
A10	2	2	630.67
A11	2	2	589.37
A12	2	2	610.21
B01	2	2	356.21
B02	2	2	370.75
B03	2	2	358.9
B04	2	2	591.3
B05	2	2	346.35
B06	2	2	322.51
B07	2	2	486
B08	2	2	502.2
B09	2	2	512.56
B10	2	2	499.24
B11	2	2	441.38
B12	2	2	460.04
A01	2	3	549.07
A02	2	3	556.01
A03	2	3	522.46
A04	2	3	476.73
A05	2	3	521.09
A06	2	3	684.7
A07	2	3	482.8
A08	2	3	559.51
A09	2	3	600.61
A10	2	3	625.85
A11	2	3	583.04
A12	2	3	608.92
B01	2	3	355.05
B02	2	3	365.76
B03	2	3	362.2
B04	2	3	599.47
B05	2	3	354.77
B06	2	3	321.77
B07	2	3	489.05
B08	2	3	504.09
B09	2	3	512.78
B10	2	3	496.42
B11	2	3	438.74
B12	2	3	457.57
A01	2	4	546.92
A02	2	4	556.88
A03	2	4	523.81
A04	2	4	477.83
A05	2	4	521.64
A06	2	4	686.05
A07	2	4	482.53
A08	2	4	555.63
A09	2	4	598.9
A10	2	4	625
A11	2	4	581.06
A12	2	4	608.35
B01	2	4	354.76
B02	2	4	363.47
B03	2	4	365.41
B04	2	4	608.93
B05	2	4	361.02
B06	2	4	320.93
B07	2	4	491.54
B08	2	4	504.88
B09	2	4	514.67
B10	2	4	495.81
B11	2	4	437.36
B12	2	4	455.09
A01	2	5	546.13
A02	2	5	558.2
A03	2	5	525.85
A04	2	5	479.16
A05	2	5	523.96
A06	2	5	685.83
A07	2	5	480.9
A08	2	5	556.01
A09	2	5	599.17
A10	2	5	624.67
A11	2	5	580.82
A12	2	5	608.21
B01	2	5	352.14
B02	2	5	363.18
B03	2	5	366.9
B04	2	5	619.82
B05	2	5	366.58
B06	2	5	323.07
B07	2	5	494.26
B08	2	5	505.82
B09	2	5	517.51
B10	2	5	495.6
B11	2	5	437.33
B12	2	5	454.06
A01	2	6	545.7
A02	2	6	560.68
A03	2	6	528.8
A04	2	6	481.35
A05	2	6	525.54
A06	2	6	686.72
A07	2	6	481.55
A08	2	6	557.28
A09	2	6	598.89
A10	2	6	623.7
A11	2	6	580.11
A12	2	6	608.88
B01	2	6	354.78
B02	2	6	362.73
B03	2	6	370.29
B04	2	6	629.32
B05	2	6	370.4
B06	2	6	325.98
B07	2	6	496.31
B08	2	6	506.77
B09	2	6	517.85
B10	2	6	496.95
B11	2	6	436.84
B12	2	6	453.48
A01	2	7	545.58
A02	2	7	562.41
A03	2	7	531.37
A04	2	7	483.32
A05	2	7	528.29
A06	2	7	688.79
A07	2	7	481.88
A08	2	7	558.56
A09	2	7	599.18
A10	2	7	621.85
A11	2	7	580.33
A12	2	7	608.45
B01	2	7	356.72
B02	2	7	363.98
B03	2	7	372.71
B04	2	7	637.69
B05	2	7	371.78
B06	2	7	327.98
B07	2	7	499.36
B08	2	7	507.32
B09	2	7	520.86
B10	2	7	497.09
B11	2	7	436.87
B12	2	7	451.54
A01	2	8	547.6
A02	2	8	562.73
A03	2	8	534.55
A04	2	8	485.97
A05	2	8	529.77
A06	2	8	689.65
A07	2	8	482.46
A08	2	8	560.76
A09	2	8	601.26
A10	2	8	621.18
A11	2	8	579.36
A12	2	8	608.51
B01	2	8	356.01
B02	2	8	364.77
B03	2	8	374.95
B04	2	8	646.1
B05	2	8	373.33
B06	2	8	328.94
B07	2	8	498.37
B08	2	8	508.1
B09	2	8	524.11
B10	2	8	497.66
B11	2	8	436.9
B12	2	8	451.29
A01	2	9	548.24
A02	2	9	565.12
A03	2	9	539.11
A04	2	9	487.17
A05	2	9	532.15
A06	2	9	691.58
A07	2	9	485.18
A08	2	9	562.69
A09	2	9	600.92
A10	2	9	622.09
A11	2	9	580.73
A12	2	9	610.03
B01	2	9	354.79
B02	2	9	365.99
B03	2	9	376.65
B04	2	9	653.39
B05	2	9	376.22
B06	2	9	330.07
B07	2	9	498.94
B08	2	9	509.62
B09	2	9	524.74
B10	2	9	498.14
B11	2	9	436.57
B12	2	9	451.67
A01	2	10	551.79
A02	2	10	566.2
A03	2	10	543.33
A04	2	10	489.05
A05	2	10	533.76
A06	2	10	693.59
A07	2	10	486.85
A08	2	10	563.98
A09	2	10	601.8
A10	2	10	621.62
A11	2	10	582.16
A12	2	10	609.65
B01	2	10	354.73
B02	2	10	366.47
B03	2	10	378.03
B04	2	10	658.26
B05	2	10	377.17
B06	2	10	330.6
B07	2	10	499.12
B08	2	10	511.74
B09	2	10	525.76
B10	2	10	498.44
B11	2	10	436.79
B12	2	10	449.95
A01	2	11	555.84
A02	2	11	570.11
A03	2	11	546.16
A04	2	11	491.43
A05	2	11	536.34
A06	2	11	694.61
A07	2	11	489.65
A08	2	11	566.51
A09	2	11	604.26
A10	2	11	623.11
A11	2	11	584.46
A12	2	11	611.97
B01	2	11	355.16
B02	2	11	367.52
B03	2	11	377.7
B04	2	11	664.24
B05	2	11	380.3
B06	2	11	333.49
B07	2	11	498.88
B08	2	11	511.69
B09	2	11	525.72
B10	2	11	498.25
B11	2	11	438.17
B12	2	11	449.44
A01	2	12	562.69
A02	2	12	576.2
A03	2	12	550.38
A04	2	12	494.71
A05	2	12	540.1
A06	2	12	697.27
A07	2	12	493.82
A08	2	12	570.79
A09	2	12	607.33
A10	2	12	626.48
A11	2	12	587.77
A12	2	12	615.94
B01	2	12	356.68
B02	2	12	368.77
B03	2	12	379.4
B04	2	12	671.24
B05	2	12	383.3
B06	2	12	334.66
B07	2	12	500.27
B08	2	12	510.71
B09	2	12	526.34
B10	2	12	497.52
B11	2	12	438.38
B12	2	12	450.44
A01	2	13	576
A02	2	13	588.84
A03	2	13	561.78
A04	2	13	501.29
A05	2	13	544.94
A06	2	13	703.76
A07	2	13	499.81
A08	2	13	579.47
A09	2	13	613.55
A10	2	13	635.51
A11	2	13	595.63
A12	2	13	623.32
B01	2	13	355.97
B02	2	13	368.1
B03	2	13	379.65
B04	2	13	677.51
B05	2	13	387.32
B06	2	13	338.76
B07	2	13	497.68
B08	2	13	511.86
B09	2	13	526.6
B10	2	13	497.6
B11	2	13	438.22
B12	2	13	450.84
A01	2	14	603.59
A02	2	14	613.65
A03	2	14	585.51
A04	2	14	511
A05	2	14	553.38
A06	2	14	715.55
A07	2	14	511.03
A08	2	14	594.72
A09	2	14	627.86
A10	2	14	653.18
A11	2	14	612.82
A12	2	14	638.84
B01	2	14	355.46
B02	2	14	368.32
B03	2	14	380.7
B04	2	14	684.95
B05	2	14	392.88
B06	2	14	342.69
B07	2	14	498.32
B08	2	14	511.86
B09	2	14	527.21
B10	2	14	498.72
B11	2	14	439.5
B12	2	14	450.5
A01	2	15	661.25
A02	2	15	666.42
A03	2	15	633.68
A04	2	15	528.89
A05	2	15	573.06
A06	2	15	737.52
A07	2	15	534.59
A08	2	15	624.52
A09	2	15	656.33
A10	2	15	689.89
A11	2	15	653.2
A12	2	15	673.84
B01	2	15	356.6
B02	2	15	368.42
B03	2	15	380.69
B04	2	15	695.21
B05	2	15	403.23
B06	2	15	351.16
B07	2	15	498.72
B08	2	15	512.48
B09	2	15	527.06
B10	2	15	500.93
B11	2	15	440.6
B12	2	15	451.92
A01	2	16	781.92
A02	2	16	776.47
A03	2	16	736.89
A04	2	16	564.81
A05	2	16	617.22
A06	2	16	781.49
A07	2	16	586.7
A08	2	16	687.32
A09	2	16	714.72
A10	2	16	771.32
A11	2	16	734.19
A12	2	16	748.21
B01	2	16	356.89
B02	2	16	368.4
B03	2	16	381.31
B04	2	16	711.75
B05	2	16	418.22
B06	2	16	366.82
B07	2	16	500.07
B08	2	16	513.62
B09	2	16	528.53
B10	2	16	504.52
B11	2	16	446.01
B12	2	16	455.25
A01	2	17	1004.57
A02	2	17	989.95
A03	2	17	932.42
A04	2	17	644.74
A05	2	17	706.16
A06	2	17	873.33
A07	2	17	688.33
A08	2	17	817.34
A09	2	17	835.74
A10	2	17	934.36
A11	2	17	897.15
A12	2	17	894.59
B01	2	17	357.24
B02	2	17	370.13
B03	2	17	381.61
B04	2	17	741.61
B05	2	17	447.8
B06	2	17	394.68
B07	2	17	499.74
B08	2	17	513.99
B09	2	17	530.25
B10	2	17	511.94
B11	2	17	451.81
B12	2	17	461.3
A01	2	18	1340.66
A02	2	18	1331.57
A03	2	18	1244.29
A04	2	18	800.59
A05	2	18	882.14
A06	2	18	1054.76
A07	2	18	866.37
A08	2	18	1047.37
A09	2	18	1054.01
A10	2	18	1208.26
A11	2	18	1168.13
A12	2	18	1147.71
B01	2	18	357.5
B02	2	18	371.91
B03	2	18	384.18
B04	2	18	802.26
B05	2	18	507.91
B06	2	18	453.81
B07	2	18	500.67
B08	2	18	514.79
B09	2	18	530.09
B10	2	18	523.12
B11	2	18	465.82
B12	2	18	473.98
A01	2	19	1736.04
A02	2	19	1774.09
A03	2	19	1640
A04	2	19	1060.86
A05	2	19	1168.95
A06	2	19	1352.17
A07	2	19	1122.51
A08	2	19	1378.5
A09	2	19	1377.97
A10	2	19	1572.91
A11	2	19	1531.37
A12	2	19	1492.8
B01	2	19	358.99
B02	2	19	373.64
B03	2	19	386.19
B04	2	19	927.06
B05	2	19	639.22
B06	2	19	576.12
B07	2	19	500.68
B08	2	19	513.66
B09	2	19	532.09
B10	2	19	548.15
B11	2	19	492.38
B12	2	19	499.39
A01	2	20	2096.86
A02	2	20	2204.63
A03	2	20	2026.25
A04	2	20	1410.17
A05	2	20	1547.17
A06	2	20	1746.84
A07	2	20	1407.74
A08	2	20	1744.25
A09	2	20	1749.7
A10	2	20	1939.41
A11	2	20	1900.05
A12	2	20	1854.77
B01	2	20	361.24
B02	2	20	374.3
B03	2	20	388.09
B04	2	20	1166.53
B05	2	20	901.96
B06	2	20	815.42
B07	2	20	501.98
B08	2	20	514.22
B09	2	20	532.56
B10	2	20	603.42
B11	2	20	549.55
B12	2	20	560.08
A01	2	21	2360.67
A02	2	21	2538.12
A03	2	21	2319.03
A04	2	21	1769.87
A05	2	21	1925.79
A06	2	21	2151.73
A07	2	21	1649.6
A08	2	21	2051.33
A09	2	21	2072.1
A10	2	21	2231.38
A11	2	21	2191.43
A12	2	21	2149.76
B01	2	21	361.29
B02	2	21	376.08
B03	2	21	389.33
B04	2	21	1546.5
B05	2	21	1327.7
B06	2	21	1193.82
B07	2	21	502.59
B08	2	21	514.52
B09	2	21	534.27
B10	2	21	719.1
B11	2	21	670.02
B12	2	21	681.52
A01	2	22	2536.89
A02	2	22	2765.63
A03	2	22	2515.56
A04	2	22	2060.74
A05	2	22	2225.05
A06	2	22	2474.24
A07	2	22	1824.72
A08	2	22	2276.19
A09	2	22	2301.99
A10	2	22	2431.79
A11	2	22	2393.42
A12	2	22	2357.93
B01	2	22	361.44
B02	2	22	377.29
B03	2	22	390.49
B04	2	22	2017.81
B05	2	22	1871.62
B06	2	22	1654.11
B07	2	22	503.96
B08	2	22	515.51
B09	2	22	534.82
B10	2	22	934.41
B11	2	22	893.22
B12	2	22	899.08
A01	2	23	2657.92
A02	2	23	2919.13
A03	2	23	2647.78
A04	2	23	2261.15
A05	2	23	2427.11
A06	2	23	2699.05
A07	2	23	1943.37
A08	2	23	2430.28
A09	2	23	2460.56
A10	2	23	2564.26
A11	2	23	2530.64
A12	2	23	2498.28
B01	2	23	362.65
B02	2	23	378.66
B03	2	23	392.32
B04	2	23	2493.5
B05	2	23	2425.92
B06	2	23	2107.09
B07	2	23	505.76
B08	2	23	517.18
B09	2	23	536.31
B10	2	23	1263.01
B11	2	23	1231.89
B12	2	23	1209.46
A01	2	24	2736.26
A02	2	24	3021.46
A03	2	24	2735.75
A04	2	24	2394.17
A05	2	24	2559.7
A06	2	24	2844.46
A07	2	24	2021.37
A08	2	24	2533.89
A09	2	24	2565.67
A10	2	24	2652.96
A11	2	24	2623.37
A12	2	24	2592.26
B01	2	24	365.17
B02	2	24	380.61
B03	2	24	395.51
B04	2	24	2892.83
B05	2	24	2893.01
B06	2	24	2480.99
B07	2	24	506.28
B08	2	24	517.89
B09	2	24	539.13
B10	2	24	1649.56
B11	2	24	1630.67
B12	2	24	1560.31
A01	2	25	2793.08
A02	2	25	3084.87
A03	2	25	2792.85
A04	2	25	2479.08
A05	2	25	2642.73
A06	2	25	2936.68
A07	2	25	2075.97
A08	2	25	2599.36
A09	2	25	2636.63
A10	2	25	2713.78
A11	2	25	2681.93
A12	2	25	2652.7
B01	2	25	369
B02	2	25	383.04
B03	2	25	400.02
B04	2	25	3177.58
B05	2	25	3224.51
B06	2	25	2736.02
B07	2	25	509.35
B08	2	25	519.49
B09	2	25	543.68
B10	2	25	2025.06
B11	2	25	2012.19
B12	2	25	1889.64
A01	2	26	2829.23
A02	2	26	3131.19
A03	2	26	2832.14
A04	2	26	2535
A05	2	26	2698.21
A06	2	26	2997.12
A07	2	26	2113.26
A08	2	26	2646.65
A09	2	26	2687.04
A10	2	26	2752.81
A11	2	26	2725.38
A12	2	26	2693.81
B01	2	26	374.95
B02	2	26	388.89
B03	2	26	406.75
B04	2	26	3349.32
B05	2	26	3420.22
B06	2	26	2882.82
B07	2	26	511.73
B08	2	26	523.18
B09	2	26	548.44
B10	2	26	2324.31
B11	2	26	2313.5
B12	2	26	2147.57
A01	2	27	2856.55
A02	2	27	3167.69
A03	2	27	2859.27
A04	2	27	2574.64
A05	2	27	2736.88
A06	2	27	3038.07
A07	2	27	2140.42
A08	2	27	2680.53
A09	2	27	2718.03
A10	2	27	2782.28
A11	2	27	2755.03
A12	2	27	2727.81
B01	2	27	387.5
B02	2	27	401.45
B03	2	27	418.71
B04	2	27	3451.48
B05	2	27	3529.09
B06	2	27	2960.12
B07	2	27	518.48
B08	2	27	529.38
B09	2	27	557.04
B10	2	27	2525.98
B11	2	27	2515.7
B12	2	27	2320.53
A01	2	28	2877.98
A02	2	28	3189.1
A03	2	28	2878.55
A04	2	28	2603.64
A05	2	28	2763.55
A06	2	28	3066.93
A07	2	28	2162.19
A08	2	28	2704.01
A09	2	28	2741.4
A10	2	28	2799.98
A11	2	28	2778.46
A12	2	28	2746.2
B01	2	28	412.74
B02	2	28	426.08
B03	2	28	443.65
B04	2	28	3514.06
B05	2	28	3589.48
B06	2	28	2997.27
B07	2	28	528.87
B08	2	28	541.76
B09	2	28	575.26
B10	2	28	2637.01
B11	2	28	2627.64
B12	2	28	2421.33
A01	2	29	2894.39
A02	2	29	3210.99
A03	2	29	2894.81
A04	2	29	2626.8
A05	2	29	2785.37
A06	2	29	3089.79
A07	2	29	2176.22
A08	2	29	2723.12
A09	2	29	2759.42
A10	2	29	2815.04
A11	2	29	2795.74
A12	2	29	2764.91
B01	2	29	465.95
B02	2	29	482.14
B03	2	29	496.58
B04	2	29	3555.94
B05	2	29	3621.05
B06	2	29	3019.43
B07	2	29	553.31
B08	2	29	570.24
B09	2	29	614.5
B10	2	29	2698.36
B11	2	29	2689.72
B12	2	29	2482.56
A01	2	30	2907.12
A02	2	30	3226.8
A03	2	30	2907.86
A04	2	30	2644.81
A05	2	30	2800.39
A06	2	30	3107.63
A07	2	30	2183.66
A08	2	30	2738.02
A09	2	30	2773.64
A10	2	30	2826.81
A11	2	30	2809.63
A12	2	30	2777.13
B01	2	30	580.64
B02	2	30	597.25
B03	2	30	610.67
B04	2	30	3590.81
B05	2	30	3644.85
B06	2	30	3034.12
B07	2	30	603.01
B08	2	30	625.57
B09	2	30	699.38
B10	2	30	2733.89
B11	2	30	2723.98
B12	2	30	2524.69
A01	2	31	2920.49
A02	2	31	3241.07
A03	2	31	2919.22
A04	2	31	2658.68
A05	2	31	2810.14
A06	2	31	3119.01
A07	2	31	2192.39
A08	2	31	2752.6
A09	2	31	2783.99
A10	2	31	2831.77
A11	2	31	2820.76
A12	2	31	2787.84
B01	2	31	801.19
B02	2	31	820.85
B03	2	31	809.78
B04	2	31	3616.25
B05	2	31	3657.89
B06	2	31	3047.84
B07	2	31	711.79
B08	2	31	743.66
B09	2	31	865.76
B10	2	31	2754.55
B11	2	31	2745.81
B12	2	31	2554.39
A01	2	32	2932.32
A02	2	32	3253
A03	2	32	2930.95
A04	2	32	2667.79
A05	2	32	2820.09
A06	2	32	3130
A07	2	32	2200.83
A08	2	32	2762.75
A09	2	32	2796.73
A10	2	32	2842.39
A11	2	32	2827.52
A12	2	32	2796.22
B01	2	32	1145.65
B02	2	32	1165.56
B03	2	32	1092.48
B04	2	32	3639.6
B05	2	32	3668.66
B06	2	32	3056.9
B07	2	32	916.27
B08	2	32	964.65
B09	2	32	1147.61
B10	2	32	2769.33
B11	2	32	2759.2
B12	2	32	2577.82
A01	2	33	2940.45
A02	2	33	3262.93
A03	2	33	2941.87
A04	2	33	2679.44
A05	2	33	2825.99
A06	2	33	3136.21
A07	2	33	2208.73
A08	2	33	2770.6
A09	2	33	2801.25
A10	2	33	2846.77
A11	2	33	2835.16
A12	2	33	2801.81
B01	2	33	1570.71
B02	2	33	1584.38
B03	2	33	1410.58
B04	2	33	3657.32
B05	2	33	3675.36
B06	2	33	3063.08
B07	2	33	1230.69
B08	2	33	1292.04
B09	2	33	1513.11
B10	2	33	2781.1
B11	2	33	2771.84
B12	2	33	2598.38
A01	2	34	2945.92
A02	2	34	3271.64
A03	2	34	2949.09
A04	2	34	2689.55
A05	2	34	2834.3
A06	2	34	3146.27
A07	2	34	2214.63
A08	2	34	2781.31
A09	2	34	2810.76
A10	2	34	2849.87
A11	2	34	2843.31
A12	2	34	2809.54
B01	2	34	2008.58
B02	2	34	2008.79
B03	2	34	1713.81
B04	2	34	3673.19
B05	2	34	3688.81
B06	2	34	3069.23
B07	2	34	1620.32
B08	2	34	1687.53
B09	2	34	1914.88
B10	2	34	2789.96
B11	2	34	2784.08
B12	2	34	2613.88
A01	2	35	2956.33
A02	2	35	3275.9
A03	2	35	2951.65
A04	2	35	2696.46
A05	2	35	2837.65
A06	2	35	3148.48
A07	2	35	2223.13
A08	2	35	2784.12
A09	2	35	2813.66
A10	2	35	2855.8
A11	2	35	2848.28
A12	2	35	2810.51
B01	2	35	2266.65
B02	2	35	2254.59
B03	2	35	1870.33
B04	2	35	3681.91
B05	2	35	3691.81
B06	2	35	3071.11
B07	2	35	1943.11
B08	2	35	1996.16
B09	2	35	2181.11
B10	2	35	2798.27
B11	2	35	2791.64
B12	2	35	2630.81
A01	2	36	2961.68
A02	2	36	3280.45
A03	2	36	2955.39
A04	2	36	2702.96
A05	2	36	2837.75
A06	2	36	3155.89
A07	2	36	2228.62
A08	2	36	2789.94
A09	2	36	2817.02
A10	2	36	2861.65
A11	2	36	2849.37
A12	2	36	2810.03
B01	2	36	2463.71
B02	2	36	2442.08
B03	2	36	1989.98
B04	2	36	3686.85
B05	2	36	3695.37
B06	2	36	3073.55
B07	2	36	2205.51
B08	2	36	2243.92
B09	2	36	2385.97
B10	2	36	2805.98
B11	2	36	2797.45
B12	2	36	2645.1
A01	2	37	2965.07
A02	2	37	3286.86
A03	2	37	2959.29
A04	2	37	2706.95
A05	2	37	2841.52
A06	2	37	3158.67
A07	2	37	2230.69
A08	2	37	2791.91
A09	2	37	2822.31
A10	2	37	2862.98
A11	2	37	2850.13
A12	2	37	2815.22
B01	2	37	2592.06
B02	2	37	2558.48
B03	2	37	2068.11
B04	2	37	3690.2
B05	2	37	3699.01
B06	2	37	3072.15
B07	2	37	2381.32
B08	2	37	2406.86
B09	2	37	2520.4
B10	2	37	2811.04
B11	2	37	2803.95
B12	2	37	2652.87
A01	2	38	2969.31
A02	2	38	3289.58
A03	2	38	2961.35
A04	2	38	2709.97
A05	2	38	2845.08
A06	2	38	3162.02
A07	2	38	2232.15
A08	2	38	2794.02
A09	2	38	2825.23
A10	2	38	2861.61
A11	2	38	2851.1
A12	2	38	2817.82
B01	2	38	2652.73
B02	2	38	2609.35
B03	2	38	2106.41
B04	2	38	3690.22
B05	2	38	3701.03
B06	2	38	3074.35
B07	2	38	2462.79
B08	2	38	2489.41
B09	2	38	2584.14
B10	2	38	2813.52
B11	2	38	2807.17
B12	2	38	2661.01
A01	2	39	2973.55
A02	2	39	3292.29
A03	2	39	2963.4
A04	2	39	2713
A05	2	39	2848.64
A06	2	39	3165.38
A07	2	39	2233.61
A08	2	39	2796.14
A09	2	39	2828.15
A10	2	39	2860.24
A11	2	39	2852.07
A12	2	39	2820.43
B01	2	39	2713.4
B02	2	39	2660.22
B03	2	39	2144.72
B04	2	39	3690.24
B05	2	39	3703.05
B06	2	39	3076.55
B07	2	39	2544.27
B08	2	39	2571.96
B09	2	39	2647.89
B10	2	39	2816
B11	2	39	2810.39
B12	2	39	2669.15
A01	2	40	2977.79
A02	2	40	3295
A03	2	40	2965.45
A04	2	40	2716.02
A05	2	40	2852.19
A06	2	40	3168.74
A07	2	40	2235.07
A08	2	40	2798.25
A09	2	40	2831.07
A10	2	40	2858.86
A11	2	40	2853.04
A12	2	40	2823.03
B01	2	40	2774.08
B02	2	40	2711.08
B03	2	40	2183.02
B04	2	40	3690.26
B05	2	40	3705.07
B06	2	40	3078.76
B07	2	40	2625.74
B08	2	40	2654.51
B09	2	40	2711.63
B10	2	40	2818.48
B11	2	40	2813.61
B12	2	40	2677.29

## Sheet: 熔解原始数据
孔位	采样次数	温度	F1
A01	1	60	3012.4
A02	1	60	3335.68
A03	1	60	3006.34
A04	1	60	2772.54
A05	1	60	2889.26
A06	1	60	3227.58
A07	1	60	2269.8
A08	1	60	2848.04
A09	1	60	2872.84
A10	1	60	2899.84
A11	1	60	2888.96
A12	1	60	2861.48
B01	1	60	2843.58
B02	1	60	2799.96
B03	1	60	2266.92
B04	1	60	3789.26
B05	1	60	3758.1
B06	1	60	3136.52
B07	1	60	2688.24
B08	1	60	2728.58
B09	1	60	2786.22
B10	1	60	2871.04
B11	1	60	2877.44
B12	1	60	2749.02
A01	2	60.3	3008.99
A02	2	60.3	3320.26
A03	2	60.3	3001.64
A04	2	60.3	2778.43
A05	2	60.3	2890.12
A06	2	60.3	3221.92
A07	2	60.3	2269.68
A08	2	60.3	2851.96
A09	2	60.3	2879.53
A10	2	60.3	2897.37
A11	2	60.3	2884.34
A12	2	60.3	2861.41
B01	2	60.3	2853.84
B02	2	60.3	2811.16
B03	2	60.3	2286.79
B04	2	60.3	3801.47
B05	2	60.3	3748.35
B06	2	60.3	3129.75
B07	2	60.3	2704.19
B08	2	60.3	2753.78
B09	2	60.3	2804.79
B10	2	60.3	2871.96
B11	2	60.3	2884.91
B12	2	60.3	2755.57
A01	3	60.6	3000.46
A02	3	60.6	3311.77
A03	3	60.6	2993.68
A04	3	60.6	2787.36
A05	3	60.6	2887.26
A06	3	60.6	3227.05
A07	3	60.6	2265.3
A08	3	60.6	2857.14
A09	3	60.6	2883.94
A10	3	60.6	2893.03
A11	3	60.6	2879.72
A12	3	60.6	2863.89
B01	3	60.6	2856.65
B02	3	60.6	2825.2
B03	3	60.6	2304.76
B04	3	60.6	3809.24
B05	3	60.6	3746.25
B06	3	60.6	3138.06
B07	3	60.6	2718.27
B08	3	60.6	2765.86
B09	3	60.6	2818.21
B10	3	60.6	2871.16
B11	3	60.6	2888.61
B12	3	60.6	2758.93
A01	4	60.9	2992.44
A02	4	60.9	3299.4
A03	4	60.9	2986.59
A04	4	60.9	2795.07
A05	4	60.9	2886.3
A06	4	60.9	3230.76
A07	4	60.9	2263.25
A08	4	60.9	2859.48
A09	4	60.9	2884.81
A10	4	60.9	2888.1
A11	4	60.9	2874.25
A12	4	60.9	2862.44
B01	4	60.9	2857.26
B02	4	60.9	2836.47
B03	4	60.9	2319.39
B04	4	60.9	3812.69
B05	4	60.9	3737.03
B06	4	60.9	3142.47
B07	4	60.9	2727.03
B08	4	60.9	2775.65
B09	4	60.9	2827.82
B10	4	60.9	2868.31
B11	4	60.9	2891.16
B12	4	60.9	2763.13
A01	5	61.2	2984.83
A02	5	61.2	3287.65
A03	5	61.2	2982.89
A04	5	61.2	2800.15
A05	5	61.2	2881.26
A06	5	61.2	3232.33
A07	5	61.2	2262.54
A08	5	61.2	2864.9
A09	5	61.2	2880.92
A10	5	61.2	2879.42
A11	5	61.2	2868.52
A12	5	61.2	2861.23
B01	5	61.2	2855.01
B02	5	61.2	2849.34
B03	5	61.2	2330.54
B04	5	61.2	3811.03
B05	5	61.2	3726.1
B06	5	61.2	3145.67
B07	5	61.2	2734.14
B08	5	61.2	2786.65
B09	5	61.2	2835.45
B10	5	61.2	2866.06
B11	5	61.2	2890.99
B12	5	61.2	2761.51
A01	6	61.5	2973.77
A02	6	61.5	3274.72
A03	6	61.5	2976.58
A04	6	61.5	2802.93
A05	6	61.5	2879.87
A06	6	61.5	3231.08
A07	6	61.5	2257.29
A08	6	61.5	2865.4
A09	6	61.5	2882.19
A10	6	61.5	2869.6
A11	6	61.5	2858.52
A12	6	61.5	2855.07
B01	6	61.5	2850.4
B02	6	61.5	2854.12
B03	6	61.5	2338.43
B04	6	61.5	3804.85
B05	6	61.5	3710.7
B06	6	61.5	3145.02
B07	6	61.5	2736.82
B08	6	61.5	2795.15
B09	6	61.5	2840.23
B10	6	61.5	2862.55
B11	6	61.5	2891.81
B12	6	61.5	2758.02
A01	7	61.8	2961.38
A02	7	61.8	3261.23
A03	7	61.8	2968.24
A04	7	61.8	2803.89
A05	7	61.8	2874.15
A06	7	61.8	3228.76
A07	7	61.8	2254.06
A08	7	61.8	2862.69
A09	7	61.8	2879.42
A10	7	61.8	2860.47
A11	7	61.8	2849.07
A12	7	61.8	2850.04
B01	7	61.8	2842
B02	7	61.8	2856.52
B03	7	61.8	2345.25
B04	7	61.8	3796.97
B05	7	61.8	3694.09
B06	7	61.8	3142.99
B07	7	61.8	2738.66
B08	7	61.8	2802.14
B09	7	61.8	2838.32
B10	7	61.8	2861.48
B11	7	61.8	2891.98
B12	7	61.8	2756.02
A01	8	62.1	2945.25
A02	8	62.1	3245
A03	8	62.1	2959.91
A04	8	62.1	2805.27
A05	8	62.1	2869.51
A06	8	62.1	3221.42
A07	8	62.1	2247.88
A08	8	62.1	2860.08
A09	8	62.1	2876.87
A10	8	62.1	2851.32
A11	8	62.1	2835.6
A12	8	62.1	2843.14
B01	8	62.1	2834.37
B02	8	62.1	2857.84
B03	8	62.1	2351.34
B04	8	62.1	3786.72
B05	8	62.1	3674.44
B06	8	62.1	3141.34
B07	8	62.1	2739.83
B08	8	62.1	2804.78
B09	8	62.1	2839.28
B10	8	62.1	2858.9
B11	8	62.1	2888.16
B12	8	62.1	2752.55
A01	9	62.4	2927.2
A02	9	62.4	3227.33
A03	9	62.4	2949.44
A04	9	62.4	2803.33
A05	9	62.4	2857.83
A06	9	62.4	3217.51
A07	9	62.4	2243.35
A08	9	62.4	2859.09
A09	9	62.4	2868.42
A10	9	62.4	2838.24
A11	9	62.4	2825.48
A12	9	62.4	2835.09
B01	9	62.4	2822.17
B02	9	62.4	2853.74
B03	9	62.4	2354.1
B04	9	62.4	3775.66
B05	9	62.4	3653.92
B06	9	62.4	3142.07
B07	9	62.4	2734.49
B08	9	62.4	2804.02
B09	9	62.4	2839.67
B10	9	62.4	2849.46
B11	9	62.4	2881.75
B12	9	62.4	2743.87
A01	10	62.7	2910.36
A02	10	62.7	3207.4
A03	10	62.7	2936.96
A04	10	62.7	2801.47
A05	10	62.7	2851.64
A06	10	62.7	3209.84
A07	10	62.7	2238.27
A08	10	62.7	2855.66
A09	10	62.7	2862.32
A10	10	62.7	2826.43
A11	10	62.7	2810.58
A12	10	62.7	2826.58
B01	10	62.7	2807.9
B02	10	62.7	2850.96
B03	10	62.7	2356.87
B04	10	62.7	3763.71
B05	10	62.7	3632.58
B06	10	62.7	3138.27
B07	10	62.7	2730.57
B08	10	62.7	2803.2
B09	10	62.7	2837.09
B10	10	62.7	2844.43
B11	10	62.7	2871.31
B12	10	62.7	2739.25
A01	11	63	2890.48
A02	11	63	3190.62
A03	11	63	2926.63
A04	11	63	2801.45
A05	11	63	2843.7
A06	11	63	3200.89
A07	11	63	2234.01
A08	11	63	2854.35
A09	11	63	2856.76
A10	11	63	2813.91
A11	11	63	2796.14
A12	11	63	2814.26
B01	11	63	2794.69
B02	11	63	2848.57
B03	11	63	2357.85
B04	11	63	3749.36
B05	11	63	3612.22
B06	11	63	3135.33
B07	11	63	2724.66
B08	11	63	2804.9
B09	11	63	2832.74
B10	11	63	2837
B11	11	63	2863.63
B12	11	63	2731.46
A01	12	63.3	2874.6
A02	12	63.3	3170.7
A03	12	63.3	2913.21
A04	12	63.3	2794.91
A05	12	63.3	2836.1
A06	12	63.3	3186.5
A07	12	63.3	2228.93
A08	12	63.3	2849.72
A09	12	63.3	2845.97
A10	12	63.3	2800.97
A11	12	63.3	2779
A12	12	63.3	2803.21
B01	12	63.3	2778.98
B02	12	63.3	2839.02
B03	12	63.3	2357.65
B04	12	63.3	3733.21
B05	12	63.3	3594.51
B06	12	63.3	3126.01
B07	12	63.3	2716.3
B08	12	63.3	2800.5
B09	12	63.3	2828.97
B10	12	63.3	2829.41
B11	12	63.3	2848.99
B12	12	63.3	2721.14
A01	13	63.6	2857.07
A02	13	63.6	3150.5
A03	13	63.6	2900.85
A04	13	63.6	2789.83
A05	13	63.6	2825.22
A06	13	63.6	3175.51
A07	13	63.6	2222.11
A08	13	63.6	2841.07
A09	13	63.6	2834.64
A10	13	63.6	2788.73
A11	13	63.6	2762.54
A12	13	63.6	2793.06
B01	13	63.6	2761.65
B02	13	63.6	2829.09
B03	13	63.6	2356.31
B04	13	63.6	3715.88
B05	13	63.6	3573.24
B06	13	63.6	3119.84
B07	13	63.6	2706.01
B08	13	63.6	2796.52
B09	13	63.6	2824.18
B10	13	63.6	2821.4
B11	13	63.6	2835.35
B12	13	63.6	2709.72
A01	14	63.9	2833.86
A02	14	63.9	3127.59
A03	14	63.9	2887.29
A04	14	63.9	2781.34
A05	14	63.9	2810.13
A06	14	63.9	3162.7
A07	14	63.9	2211.18
A08	14	63.9	2829.25
A09	14	63.9	2822.31
A10	14	63.9	2774.57
A11	14	63.9	2743.58
A12	14	63.9	2776.98
B01	14	63.9	2740.44
B02	14	63.9	2818.35
B03	14	63.9	2349.08
B04	14	63.9	3692.21
B05	14	63.9	3550.95
B06	14	63.9	3107.22
B07	14	63.9	2695.75
B08	14	63.9	2789.63
B09	14	63.9	2815.23
B10	14	63.9	2809.24
B11	14	63.9	2819.79
B12	14	63.9	2697.54
A01	15	64.2	2808.55
A02	15	64.2	3104.91
A03	15	64.2	2870.34
A04	15	64.2	2769.42
A05	15	64.2	2795.8
A06	15	64.2	3147.43
A07	15	64.2	2200.79
A08	15	64.2	2819.53
A09	15	64.2	2808.38
A10	15	64.2	2757.23
A11	15	64.2	2727.1
A12	15	64.2	2761.65
B01	15	64.2	2717.55
B02	15	64.2	2802.62
B03	15	64.2	2338.71
B04	15	64.2	3668.81
B05	15	64.2	3525.96
B06	15	64.2	3092.54
B07	15	64.2	2685.81
B08	15	64.2	2779.4
B09	15	64.2	2805.45
B10	15	64.2	2797.33
B11	15	64.2	2799.56
B12	15	64.2	2681.5
A01	16	64.5	2786.71
A02	16	64.5	3080.35
A03	16	64.5	2853.82
A04	16	64.5	2754.42
A05	16	64.5	2778.69
A06	16	64.5	3133.06
A07	16	64.5	2188.26
A08	16	64.5	2803.97
A09	16	64.5	2788.62
A10	16	64.5	2740.09
A11	16	64.5	2705.26
A12	16	64.5	2745.11
B01	16	64.5	2693.13
B02	16	64.5	2785.26
B03	16	64.5	2328.42
B04	16	64.5	3648.28
B05	16	64.5	3499.25
B06	16	64.5	3076.43
B07	16	64.5	2674.49
B08	16	64.5	2766.03
B09	16	64.5	2791.08
B10	16	64.5	2782.09
B11	16	64.5	2778.35
B12	16	64.5	2663.31
A01	17	64.8	2763.03
A02	17	64.8	3056.78
A03	17	64.8	2838.13
A04	17	64.8	2738.44
A05	17	64.8	2761.22
A06	17	64.8	3116.13
A07	17	64.8	2175.41
A08	17	64.8	2786.73
A09	17	64.8	2771.35
A10	17	64.8	2718.63
A11	17	64.8	2681.44
A12	17	64.8	2725.99
B01	17	64.8	2670.37
B02	17	64.8	2766.95
B03	17	64.8	2317.71
B04	17	64.8	3623.64
B05	17	64.8	3473.53
B06	17	64.8	3055.73
B07	17	64.8	2660.82
B08	17	64.8	2754.2
B09	17	64.8	2779.43
B10	17	64.8	2766.58
B11	17	64.8	2756.2
B12	17	64.8	2647.64
A01	18	65.1	2742.39
A02	18	65.1	3027.42
A03	18	65.1	2823.64
A04	18	65.1	2724.85
A05	18	65.1	2746.11
A06	18	65.1	3096.38
A07	18	65.1	2161.67
A08	18	65.1	2772.84
A09	18	65.1	2752.12
A10	18	65.1	2693.62
A11	18	65.1	2658.64
A12	18	65.1	2703.51
B01	18	65.1	2644.98
B02	18	65.1	2749.3
B03	18	65.1	2306.18
B04	18	65.1	3602.86
B05	18	65.1	3446.75
B06	18	65.1	3038.65
B07	18	65.1	2645.21
B08	18	65.1	2735.9
B09	18	65.1	2765.18
B10	18	65.1	2749.36
B11	18	65.1	2731.8
B12	18	65.1	2630.88
A01	19	65.4	2717.48
A02	19	65.4	3005.44
A03	19	65.4	2805.65
A04	19	65.4	2704.24
A05	19	65.4	2721.92
A06	19	65.4	3077.01
A07	19	65.4	2143.55
A08	19	65.4	2752.5
A09	19	65.4	2728.5
A10	19	65.4	2672.11
A11	19	65.4	2635.7
A12	19	65.4	2683.17
B01	19	65.4	2622.34
B02	19	65.4	2728.12
B03	19	65.4	2288.79
B04	19	65.4	3575.51
B05	19	65.4	3421.11
B06	19	65.4	3016.81
B07	19	65.4	2625.2
B08	19	65.4	2719.15
B09	19	65.4	2742.38
B10	19	65.4	2727.53
B11	19	65.4	2710.33
B12	19	65.4	2609.06
A01	20	65.7	2692.72
A02	20	65.7	2977.88
A03	20	65.7	2785.13
A04	20	65.7	2684.14
A05	20	65.7	2699.63
A06	20	65.7	3053.28
A07	20	65.7	2125.85
A08	20	65.7	2732.07
A09	20	65.7	2705.14
A10	20	65.7	2651.99
A11	20	65.7	2612.22
A12	20	65.7	2661.94
B01	20	65.7	2595.22
B02	20	65.7	2706.17
B03	20	65.7	2271.9
B04	20	65.7	3547.41
B05	20	65.7	3392.41
B06	20	65.7	2995.35
B07	20	65.7	2606.47
B08	20	65.7	2701.65
B09	20	65.7	2723.99
B10	20	65.7	2701.43
B11	20	65.7	2683.9
B12	20	65.7	2586.84
A01	21	66	2665.5
A02	21	66	2951.1
A03	21	66	2762.96
A04	21	66	2664.46
A05	21	66	2678.95
A06	21	66	3030.48
A07	21	66	2109.49
A08	21	66	2712.55
A09	21	66	2681.12
A10	21	66	2628.06
A11	21	66	2587.51
A12	21	66	2638.81
B01	21	66	2567.48
B02	21	66	2685.14
B03	21	66	2252.56
B04	21	66	3515.73
B05	21	66	3364.8
B06	21	66	2973.83
B07	21	66	2588.74
B08	21	66	2682.61
B09	21	66	2704.93
B10	21	66	2676.56
B11	21	66	2657.8
B12	21	66	2565.35
A01	22	66.3	2642.28
A02	22	66.3	2921.62
A03	22	66.3	2741.97
A04	22	66.3	2641.9
A05	22	66.3	2657.16
A06	22	66.3	3008.33
A07	22	66.3	2092.66
A08	22	66.3	2688.67
A09	22	66.3	2657.05
A10	22	66.3	2603.78
A11	22	66.3	2563.02
A12	22	66.3	2614.34
B01	22	66.3	2541.28
B02	22	66.3	2660.17
B03	22	66.3	2234.32
B04	22	66.3	3488.09
B05	22	66.3	3333.47
B06	22	66.3	2949.24
B07	22	66.3	2561.68
B08	22	66.3	2660.16
B09	22	66.3	2686.31
B10	22	66.3	2652.78
B11	22	66.3	2633.84
B12	22	66.3	2540.34
A01	23	66.6	2616.75
A02	23	66.6	2894.61
A03	23	66.6	2719.27
A04	23	66.6	2620.01
A05	23	66.6	2634.45
A06	23	66.6	2986.46
A07	23	66.6	2075.75
A08	23	66.6	2665.33
A09	23	66.6	2633.52
A10	23	66.6	2576.98
A11	23	66.6	2538.67
A12	23	66.6	2591.1
B01	23	66.6	2514.63
B02	23	66.6	2637.22
B03	23	66.6	2217.01
B04	23	66.6	3457.8
B05	23	66.6	3303.69
B06	23	66.6	2923.33
B07	23	66.6	2538.67
B08	23	66.6	2636.01
B09	23	66.6	2665.89
B10	23	66.6	2627.74
B11	23	66.6	2609.52
B12	23	66.6	2518.88
A01	24	66.9	2592.42
A02	24	66.9	2870.26
A03	24	66.9	2696.09
A04	24	66.9	2597.48
A05	24	66.9	2609.9
A06	24	66.9	2960.56
A07	24	66.9	2053.94
A08	24	66.9	2639.55
A09	24	66.9	2607.08
A10	24	66.9	2551.5
A11	24	66.9	2511.73
A12	24	66.9	2567.82
B01	24	66.9	2487.56
B02	24	66.9	2612.36
B03	24	66.9	2197.3
B04	24	66.9	3427.92
B05	24	66.9	3273.95
B06	24	66.9	2898.59
B07	24	66.9	2514.81
B08	24	66.9	2612.82
B09	24	66.9	2642.55
B10	24	66.9	2603.75
B11	24	66.9	2582.01
B12	24	66.9	2495.71
A01	25	67.2	2566.14
A02	25	67.2	2844.5
A03	25	67.2	2673.84
A04	25	67.2	2574.55
A05	25	67.2	2587.38
A06	25	67.2	2938.01
A07	25	67.2	2034.93
A08	25	67.2	2616.36
A09	25	67.2	2582.79
A10	25	67.2	2525.35
A11	25	67.2	2486.99
A12	25	67.2	2542.84
B01	25	67.2	2461.21
B02	25	67.2	2586.9
B03	25	67.2	2178.94
B04	25	67.2	3396.03
B05	25	67.2	3246.56
B06	25	67.2	2875.35
B07	25	67.2	2491.98
B08	25	67.2	2588.6
B09	25	67.2	2618.87
B10	25	67.2	2579.05
B11	25	67.2	2556.11
B12	25	67.2	2472.27
A01	26	67.5	2541.94
A02	26	67.5	2813.35
A03	26	67.5	2649.44
A04	26	67.5	2548.27
A05	26	67.5	2564.3
A06	26	67.5	2910.24
A07	26	67.5	2016.91
A08	26	67.5	2591.98
A09	26	67.5	2558.21
A10	26	67.5	2499.48
A11	26	67.5	2461.3
A12	26	67.5	2518.67
B01	26	67.5	2435.45
B02	26	67.5	2562.17
B03	26	67.5	2158.67
B04	26	67.5	3363.08
B05	26	67.5	3216.25
B06	26	67.5	2850.36
B07	26	67.5	2468.17
B08	26	67.5	2565.99
B09	26	67.5	2592.4
B10	26	67.5	2553.98
B11	26	67.5	2529.53
B12	26	67.5	2447.11
A01	27	67.8	2519.45
A02	27	67.8	2785.6
A03	27	67.8	2625.66
A04	27	67.8	2525.95
A05	27	67.8	2541.46
A06	27	67.8	2886.05
A07	27	67.8	1997.36
A08	27	67.8	2569.36
A09	27	67.8	2532.63
A10	27	67.8	2475.71
A11	27	67.8	2438.69
A12	27	67.8	2495.19
B01	27	67.8	2409.34
B02	27	67.8	2539.44
B03	27	67.8	2137.2
B04	27	67.8	3329.62
B05	27	67.8	3187.54
B06	27	67.8	2823.13
B07	27	67.8	2445.21
B08	27	67.8	2542.04
B09	27	67.8	2567.32
B10	27	67.8	2527.17
B11	27	67.8	2501.24
B12	27	67.8	2424.16
A01	28	68.1	2496.73
A02	28	68.1	2758.38
A03	28	68.1	2600.96
A04	28	68.1	2502.99
A05	28	68.1	2518.05
A06	28	68.1	2859.68
A07	28	68.1	1979.95
A08	28	68.1	2545.55
A09	28	68.1	2508.74
A10	28	68.1	2452.84
A11	28	68.1	2412.67
A12	28	68.1	2473.32
B01	28	68.1	2382.97
B02	28	68.1	2512.53
B03	28	68.1	2115.75
B04	28	68.1	3294.95
B05	28	68.1	3154.14
B06	28	68.1	2798.03
B07	28	68.1	2421.11
B08	28	68.1	2516.54
B09	28	68.1	2539.89
B10	28	68.1	2501.94
B11	28	68.1	2474.07
B12	28	68.1	2399.08
A01	29	68.4	2473.21
A02	29	68.4	2732.02
A03	29	68.4	2577.28
A04	29	68.4	2478.33
A05	29	68.4	2493.64
A06	29	68.4	2836.08
A07	29	68.4	1962.96
A08	29	68.4	2517.13
A09	29	68.4	2485
A10	29	68.4	2428.64
A11	29	68.4	2386.93
A12	29	68.4	2449.3
B01	29	68.4	2358.65
B02	29	68.4	2485.9
B03	29	68.4	2094.58
B04	29	68.4	3264.12
B05	29	68.4	3121.36
B06	29	68.4	2773.06
B07	29	68.4	2396.75
B08	29	68.4	2490.52
B09	29	68.4	2516.47
B10	29	68.4	2478.09
B11	29	68.4	2448.73
B12	29	68.4	2373.72
A01	30	68.7	2447.96
A02	30	68.7	2704.66
A03	30	68.7	2553.68
A04	30	68.7	2455.08
A05	30	68.7	2468.5
A06	30	68.7	2811.86
A07	30	68.7	1944.22
A08	30	68.7	2490.36
A09	30	68.7	2463.31
A10	30	68.7	2403.67
A11	30	68.7	2364.07
A12	30	68.7	2424.56
B01	30	68.7	2332.95
B02	30	68.7	2461.87
B03	30	68.7	2073.1
B04	30	68.7	3229.77
B05	30	68.7	3092.39
B06	30	68.7	2746.9
B07	30	68.7	2370.09
B08	30	68.7	2463.95
B09	30	68.7	2491.2
B10	30	68.7	2453.02
B11	30	68.7	2420.7
B12	30	68.7	2351.83
A01	31	69	2423.2
A02	31	69	2674.38
A03	31	69	2531.06
A04	31	69	2431.03
A05	31	69	2445.18
A06	31	69	2785.08
A07	31	69	1925.2
A08	31	69	2467.19
A09	31	69	2440.68
A10	31	69	2381.1
A11	31	69	2339.15
A12	31	69	2400.23
B01	31	69	2305.83
B02	31	69	2435.21
B03	31	69	2052.18
B04	31	69	3195.62
B05	31	69	3061.61
B06	31	69	2719.52
B07	31	69	2342.82
B08	31	69	2440.13
B09	31	69	2464.33
B10	31	69	2429.82
B11	31	69	2393.52
B12	31	69	2328.5
A01	32	69.3	2400.14
A02	32	69.3	2648.07
A03	32	69.3	2504.45
A04	32	69.3	2405.41
A05	32	69.3	2418.3
A06	32	69.3	2760.79
A07	32	69.3	1905.21
A08	32	69.3	2439.94
A09	32	69.3	2413.1
A10	32	69.3	2357.34
A11	32	69.3	2313.54
A12	32	69.3	2374.98
B01	32	69.3	2283.01
B02	32	69.3	2410.17
B03	32	69.3	2030.48
B04	32	69.3	3159.73
B05	32	69.3	3030.35
B06	32	69.3	2690.62
B07	32	69.3	2315.32
B08	32	69.3	2410.45
B09	32	69.3	2436.86
B10	32	69.3	2402.21
B11	32	69.3	2364.05
B12	32	69.3	2304.26
A01	33	69.6	2374.63
A02	33	69.6	2624.56
A03	33	69.6	2478.47
A04	33	69.6	2383.92
A05	33	69.6	2394.98
A06	33	69.6	2735.21
A07	33	69.6	1884.8
A08	33	69.6	2418.29
A09	33	69.6	2388.67
A10	33	69.6	2330.23
A11	33	69.6	2289.05
A12	33	69.6	2350.49
B01	33	69.6	2256.03
B02	33	69.6	2386.63
B03	33	69.6	2012
B04	33	69.6	3126.43
B05	33	69.6	2998.97
B06	33	69.6	2667.62
B07	33	69.6	2289.18
B08	33	69.6	2384.83
B09	33	69.6	2408.46
B10	33	69.6	2375.29
B11	33	69.6	2338.55
B12	33	69.6	2282.82
A01	34	69.9	2349.37
A02	34	69.9	2598.54
A03	34	69.9	2455.34
A04	34	69.9	2360.14
A05	34	69.9	2372.31
A06	34	69.9	2712.26
A07	34	69.9	1868.8
A08	34	69.9	2393.36
A09	34	69.9	2366.14
A10	34	69.9	2306.3
A11	34	69.9	2265.32
A12	34	69.9	2325.99
B01	34	69.9	2231.19
B02	34	69.9	2359.81
B03	34	69.9	1990.16
B04	34	69.9	3092.79
B05	34	69.9	2971.33
B06	34	69.9	2645.96
B07	34	69.9	2264.17
B08	34	69.9	2357.71
B09	34	69.9	2381.75
B10	34	69.9	2351.91
B11	34	69.9	2314.75
B12	34	69.9	2259.55
A01	35	70.2	2327.89
A02	35	70.2	2573.5
A03	35	70.2	2430.96
A04	35	70.2	2340.23
A05	35	70.2	2350.44
A06	35	70.2	2687.25
A07	35	70.2	1848.44
A08	35	70.2	2367.99
A09	35	70.2	2343.13
A10	35	70.2	2281.19
A11	35	70.2	2242.23
A12	35	70.2	2304.6
B01	35	70.2	2209.59
B02	35	70.2	2333.4
B03	35	70.2	1969.95
B04	35	70.2	3059.84
B05	35	70.2	2942.41
B06	35	70.2	2622.58
B07	35	70.2	2240.46
B08	35	70.2	2334.56
B09	35	70.2	2357.17
B10	35	70.2	2330.5
B11	35	70.2	2289.35
B12	35	70.2	2239.98
A01	36	70.5	2304.61
A02	36	70.5	2548.14
A03	36	70.5	2408.05
A04	36	70.5	2318.12
A05	36	70.5	2328.23
A06	36	70.5	2661.99
A07	36	70.5	1827.62
A08	36	70.5	2342.83
A09	36	70.5	2320.44
A10	36	70.5	2256.42
A11	36	70.5	2219.5
A12	36	70.5	2281.18
B01	36	70.5	2186.54
B02	36	70.5	2312.34
B03	36	70.5	1950.77
B04	36	70.5	3029.12
B05	36	70.5	2910.73
B06	36	70.5	2601.76
B07	36	70.5	2215.72
B08	36	70.5	2307.81
B09	36	70.5	2332.43
B10	36	70.5	2306.97
B11	36	70.5	2263.11
B12	36	70.5	2216.87
A01	37	70.8	2284.57
A02	37	70.8	2522.98
A03	37	70.8	2385.53
A04	37	70.8	2296.54
A05	37	70.8	2305.38
A06	37	70.8	2639.84
A07	37	70.8	1811.35
A08	37	70.8	2321.35
A09	37	70.8	2297.75
A10	37	70.8	2234.14
A11	37	70.8	2196.1
A12	37	70.8	2261.13
B01	37	70.8	2165.12
B02	37	70.8	2291.34
B03	37	70.8	1931.46
B04	37	70.8	2997.65
B05	37	70.8	2880.63
B06	37	70.8	2583.59
B07	37	70.8	2192.8
B08	37	70.8	2284.44
B09	37	70.8	2308.65
B10	37	70.8	2284.93
B11	37	70.8	2241.93
B12	37	70.8	2198.09
A01	38	71.1	2262.47
A02	38	71.1	2499.32
A03	38	71.1	2366.92
A04	38	71.1	2277.03
A05	38	71.1	2282.91
A06	38	71.1	2617.08
A07	38	71.1	1797.15
A08	38	71.1	2299.17
A09	38	71.1	2274.75
A10	38	71.1	2213.95
A11	38	71.1	2173.5
A12	38	71.1	2237.07
B01	38	71.1	2142.61
B02	38	71.1	2269.25
B03	38	71.1	1912.37
B04	38	71.1	2968.07
B05	38	71.1	2854.32
B06	38	71.1	2565.7
B07	38	71.1	2170.05
B08	38	71.1	2262.54
B09	38	71.1	2286.4
B10	38	71.1	2262.96
B11	38	71.1	2217.96
B12	38	71.1	2176.23
A01	39	71.4	2241.25
A02	39	71.4	2474.96
A03	39	71.4	2345.38
A04	39	71.4	2255.29
A05	39	71.4	2262.83
A06	39	71.4	2594.41
A07	39	71.4	1779.56
A08	39	71.4	2278.41
A09	39	71.4	2251.06
A10	39	71.4	2190.46
A11	39	71.4	2151.05
A12	39	71.4	2214.49
B01	39	71.4	2118.99
B02	39	71.4	2246.16
B03	39	71.4	1894.51
B04	39	71.4	2933.42
B05	39	71.4	2825.49
B06	39	71.4	2545.45
B07	39	71.4	2147.62
B08	39	71.4	2239.54
B09	39	71.4	2259.06
B10	39	71.4	2239.94
B11	39	71.4	2193.66
B12	39	71.4	2157.39
A01	40	71.7	2220.5
A02	40	71.7	2451.15
A03	40	71.7	2321.01
A04	40	71.7	2234.26
A05	40	71.7	2240.57
A06	40	71.7	2569.08
A07	40	71.7	1760.15
A08	40	71.7	2257.21
A09	40	71.7	2233.85
A10	40	71.7	2169.78
A11	40	71.7	2127.25
A12	40	71.7	2194.67
B01	40	71.7	2095.9
B02	40	71.7	2224.19
B03	40	71.7	1874.53
B04	40	71.7	2903.25
B05	40	71.7	2797.56
B06	40	71.7	2526.38
B07	40	71.7	2124.68
B08	40	71.7	2217.52
B09	40	71.7	2234.74
B10	40	71.7	2217.36
B11	40	71.7	2172.53
B12	40	71.7	2137.73
A01	41	72	2200.36
A02	41	72	2429.23
A03	41	72	2297.56
A04	41	72	2211.09
A05	41	72	2218.41
A06	41	72	2548.32
A07	41	72	1743.51
A08	41	72	2233.34
A09	41	72	2215.18
A10	41	72	2147.76
A11	41	72	2106.67
A12	41	72	2172.35
B01	41	72	2075.8
B02	41	72	2201.41
B03	41	72	1854.97
B04	41	72	2872.34
B05	41	72	2770.43
B06	41	72	2509.47
B07	41	72	2100.62
B08	41	72	2195.7
B09	41	72	2209.36
B10	41	72	2198.48
B11	41	72	2152.4
B12	41	72	2119.57
A01	42	72.3	2178.16
A02	42	72.3	2401.39
A03	42	72.3	2274.59
A04	42	72.3	2189.69
A05	42	72.3	2196.71
A06	42	72.3	2527.17
A07	42	72.3	1726.3
A08	42	72.3	2210.72
A09	42	72.3	2194.18
A10	42	72.3	2126.65
A11	42	72.3	2084.19
A12	42	72.3	2150.17
B01	42	72.3	2052.5
B02	42	72.3	2179.88
B03	42	72.3	1837.62
B04	42	72.3	2843.24
B05	42	72.3	2741.31
B06	42	72.3	2488.76
B07	42	72.3	2077.43
B08	42	72.3	2171.41
B09	42	72.3	2185.67
B10	42	72.3	2179.12
B11	42	72.3	2129.48
B12	42	72.3	2100.5
A01	43	72.6	2158.83
A02	43	72.6	2378.39
A03	43	72.6	2254.98
A04	43	72.6	2168.21
A05	43	72.6	2175.19
A06	43	72.6	2506.16
A07	43	72.6	1711.44
A08	43	72.6	2189.62
A09	43	72.6	2176.76
A10	43	72.6	2104.58
A11	43	72.6	2064.16
A12	43	72.6	2130.55
B01	43	72.6	2033.72
B02	43	72.6	2158.36
B03	43	72.6	1821.83
B04	43	72.6	2812.95
B05	43	72.6	2712.62
B06	43	72.6	2468.76
B07	43	72.6	2058.09
B08	43	72.6	2148.1
B09	43	72.6	2164.43
B10	43	72.6	2157.92
B11	43	72.6	2108.73
B12	43	72.6	2078.3
A01	44	72.9	2136.69
A02	44	72.9	2355.38
A03	44	72.9	2233.04
A04	44	72.9	2149.31
A05	44	72.9	2154.35
A06	44	72.9	2482.98
A07	44	72.9	1693.13
A08	44	72.9	2169.21
A09	44	72.9	2155.65
A10	44	72.9	2082.85
A11	44	72.9	2041.55
A12	44	72.9	2109.88
B01	44	72.9	2013.55
B02	44	72.9	2137.29
B03	44	72.9	1806.18
B04	44	72.9	2779.59
B05	44	72.9	2685.41
B06	44	72.9	2446.86
B07	44	72.9	2036.76
B08	44	72.9	2125.74
B09	44	72.9	2141.77
B10	44	72.9	2135.38
B11	44	72.9	2087.24
B12	44	72.9	2057.96
A01	45	73.2	2118.51
A02	45	73.2	2331.53
A03	45	73.2	2211.95
A04	45	73.2	2128.54
A05	45	73.2	2134.39
A06	45	73.2	2461.2
A07	45	73.2	1676.66
A08	45	73.2	2148.54
A09	45	73.2	2138.09
A10	45	73.2	2062.27
A11	45	73.2	2020.07
A12	45	73.2	2090.44
B01	45	73.2	1991.91
B02	45	73.2	2117.42
B03	45	73.2	1786.81
B04	45	73.2	2749.86
B05	45	73.2	2659.76
B06	45	73.2	2428.37
B07	45	73.2	2013.95
B08	45	73.2	2104.68
B09	45	73.2	2119.34
B10	45	73.2	2112.79
B11	45	73.2	2066.79
B12	45	73.2	2041.32
A01	46	73.5	2099.64
A02	46	73.5	2309.19
A03	46	73.5	2188.85
A04	46	73.5	2108.72
A05	46	73.5	2112.86
A06	46	73.5	2438.37
A07	46	73.5	1659.74
A08	46	73.5	2129.88
A09	46	73.5	2117.02
A10	46	73.5	2041.36
A11	46	73.5	1999.44
A12	46	73.5	2068.71
B01	46	73.5	1972.57
B02	46	73.5	2097.31
B03	46	73.5	1767.33
B04	46	73.5	2721.54
B05	46	73.5	2629.58
B06	46	73.5	2404.79
B07	46	73.5	1991.88
B08	46	73.5	2079.24
B09	46	73.5	2098.45
B10	46	73.5	2096.57
B11	46	73.5	2042.4
B12	46	73.5	2020.29
A01	47	73.8	2077.46
A02	47	73.8	2287.29
A03	47	73.8	2168.2
A04	47	73.8	2091.12
A05	47	73.8	2089.04
A06	47	73.8	2417.05
A07	47	73.8	1644.42
A08	47	73.8	2105.5
A09	47	73.8	2096.78
A10	47	73.8	2019.61
A11	47	73.8	1978.94
A12	47	73.8	2047.92
B01	47	73.8	1928.46
B02	47	73.8	2076.09
B03	47	73.8	1752.08
B04	47	73.8	2692.04
B05	47	73.8	2602.18
B06	47	73.8	2385.58
B07	47	73.8	1970.72
B08	47	73.8	2063.15
B09	47	73.8	2074.66
B10	47	73.8	2075.29
B11	47	73.8	2023.79
B12	47	73.8	2005.98
A01	48	74.1	2056.5
A02	48	74.1	2267.08
A03	48	74.1	2148.74
A04	48	74.1	2072.08
A05	48	74.1	2067.83
A06	48	74.1	2397.23
A07	48	74.1	1630.8
A08	48	74.1	2088.34
A09	48	74.1	2077.39
A10	48	74.1	1999.88
A11	48	74.1	1958.76
A12	48	74.1	2027.09
B01	48	74.1	1940.63
B02	48	74.1	2054.51
B03	48	74.1	1734.78
B04	48	74.1	2662.62
B05	48	74.1	2576.14
B06	48	74.1	2362.39
B07	48	74.1	1950.84
B08	48	74.1	2043.93
B09	48	74.1	2050.04
B10	48	74.1	2056.95
B11	48	74.1	2003.91
B12	48	74.1	1988.04
A01	49	74.4	2039.42
A02	49	74.4	2242.84
A03	49	74.4	2127.15
A04	49	74.4	2050.78
A05	49	74.4	2046.43
A06	49	74.4	2376.37
A07	49	74.4	1614.96
A08	49	74.4	2073
A09	49	74.4	2055.13
A10	49	74.4	1980.75
A11	49	74.4	1938.22
A12	49	74.4	2005.09
B01	49	74.4	1958.93
B02	49	74.4	2033.54
B03	49	74.4	1717.17
B04	49	74.4	2631.15
B05	49	74.4	2550.1
B06	49	74.4	2341.05
B07	49	74.4	1928.55
B08	49	74.4	2020.74
B09	49	74.4	2028.7
B10	49	74.4	2040.63
B11	49	74.4	1983.33
B12	49	74.4	1971.52
A01	50	74.7	2020.76
A02	50	74.7	2221.72
A03	50	74.7	2107.96
A04	50	74.7	2030.68
A05	50	74.7	2026.31
A06	50	74.7	2355.37
A07	50	74.7	1600.38
A08	50	74.7	2054.03
A09	50	74.7	2038.77
A10	50	74.7	1959.96
A11	50	74.7	1918.2
A12	50	74.7	1987.07
B01	50	74.7	1967.55
B02	50	74.7	2013.73
B03	50	74.7	1698.94
B04	50	74.7	2600.83
B05	50	74.7	2523.77
B06	50	74.7	2320.63
B07	50	74.7	1905.3
B08	50	74.7	1997.68
B09	50	74.7	2008.86
B10	50	74.7	2022.61
B11	50	74.7	1962.36
B12	50	74.7	1952.03
A01	51	75	2001.93
A02	51	75	2200.91
A03	51	75	2086.85
A04	51	75	2011.49
A05	51	75	2006.37
A06	51	75	2334.99
A07	51	75	1584.29
A08	51	75	2034.01
A09	51	75	2019.51
A10	51	75	1940.68
A11	51	75	1898.08
A12	51	75	1968.45
B01	51	75	1969.16
B02	51	75	1996.74
B03	51	75	1681.16
B04	51	75	2575.1
B05	51	75	2499.24
B06	51	75	2300.82
B07	51	75	1885.77
B08	51	75	1976.16
B09	51	75	1989.42
B10	51	75	2004.18
B11	51	75	1943.49
B12	51	75	1933.72
A01	52	75.3	1983.8
A02	52	75.3	2179.55
A03	52	75.3	2067.17
A04	52	75.3	1993.12
A05	52	75.3	1987.41
A06	52	75.3	2313.46
A07	52	75.3	1569.52
A08	52	75.3	2014.75
A09	52	75.3	2001.66
A10	52	75.3	1921.98
A11	52	75.3	1880.48
A12	52	75.3	1949.52
B01	52	75.3	1958.14
B02	52	75.3	1978.14
B03	52	75.3	1664.56
B04	52	75.3	2546.21
B05	52	75.3	2471.8
B06	52	75.3	2280.89
B07	52	75.3	1866.87
B08	52	75.3	1957.31
B09	52	75.3	1966.36
B10	52	75.3	1983.96
B11	52	75.3	1925.8
B12	52	75.3	1918.32
A01	53	75.6	1964.18
A02	53	75.6	2158.69
A03	53	75.6	2047.26
A04	53	75.6	1977.22
A05	53	75.6	1968.29
A06	53	75.6	2291.75
A07	53	75.6	1555.01
A08	53	75.6	1996.81
A09	53	75.6	1982.96
A10	53	75.6	1903.72
A11	53	75.6	1862.86
A12	53	75.6	1931.71
B01	53	75.6	1945.28
B02	53	75.6	1959.58
B03	53	75.6	1650.54
B04	53	75.6	2517.6
B05	53	75.6	2449.53
B06	53	75.6	2261.12
B07	53	75.6	1847.92
B08	53	75.6	1938.17
B09	53	75.6	1944.23
B10	53	75.6	1967.72
B11	53	75.6	1907.2
B12	53	75.6	1902.46
A01	54	75.9	1946.53
A02	54	75.9	2135.64
A03	54	75.9	2026.62
A04	54	75.9	1960.78
A05	54	75.9	1947.74
A06	54	75.9	2272.89
A07	54	75.9	1540.3
A08	54	75.9	1976.52
A09	54	75.9	1966.53
A10	54	75.9	1882.78
A11	54	75.9	1844.11
A12	54	75.9	1912.12
B01	54	75.9	1927.15
B02	54	75.9	1938.87
B03	54	75.9	1635.55
B04	54	75.9	2492.08
B05	54	75.9	2422.41
B06	54	75.9	2237.24
B07	54	75.9	1829.46
B08	54	75.9	1919.56
B09	54	75.9	1923.96
B10	54	75.9	1950.64
B11	54	75.9	1890.38
B12	54	75.9	1884.18
A01	55	76.2	1929.35
A02	55	76.2	2114.35
A03	55	76.2	2008.43
A04	55	76.2	1942.34
A05	55	76.2	1928.95
A06	55	76.2	2253.05
A07	55	76.2	1525.03
A08	55	76.2	1958.19
A09	55	76.2	1951.75
A10	55	76.2	1863.82
A11	55	76.2	1824.94
A12	55	76.2	1895.68
B01	55	76.2	1912.1
B02	55	76.2	1922
B03	55	76.2	1621.14
B04	55	76.2	2464.79
B05	55	76.2	2398.96
B06	55	76.2	2216.19
B07	55	76.2	1809.55
B08	55	76.2	1901.91
B09	55	76.2	1905.06
B10	55	76.2	1932.84
B11	55	76.2	1873.1
B12	55	76.2	1868.11
A01	56	76.5	1911.29
A02	56	76.5	2094.47
A03	56	76.5	1990.03
A04	56	76.5	1923.71
A05	56	76.5	1910.1
A06	56	76.5	2231.71
A07	56	76.5	1511.66
A08	56	76.5	1945.23
A09	56	76.5	1932.72
A10	56	76.5	1846.47
A11	56	76.5	1807.54
A12	56	76.5	1877.8
B01	56	76.5	1894.42
B02	56	76.5	1903.9
B03	56	76.5	1605.2
B04	56	76.5	2437.09
B05	56	76.5	2372.92
B06	56	76.5	2196.72
B07	56	76.5	1791.99
B08	56	76.5	1882.12
B09	56	76.5	1888.64
B10	56	76.5	1914.4
B11	56	76.5	1855.31
B12	56	76.5	1853.27
A01	57	76.8	1893.97
A02	57	76.8	2074.45
A03	57	76.8	1971.32
A04	57	76.8	1904.85
A05	57	76.8	1893.66
A06	57	76.8	2213.09
A07	57	76.8	1495.28
A08	57	76.8	1925.65
A09	57	76.8	1916.63
A10	57	76.8	1830.4
A11	57	76.8	1788.26
A12	57	76.8	1861.48
B01	57	76.8	1875.41
B02	57	76.8	1886.31
B03	57	76.8	1588.59
B04	57	76.8	2411.93
B05	57	76.8	2348.84
B06	57	76.8	2173.64
B07	57	76.8	1771.01
B08	57	76.8	1864.8
B09	57	76.8	1869.44
B10	57	76.8	1895.69
B11	57	76.8	1815.99
B12	57	76.8	1839.04
A01	58	77.1	1875.43
A02	58	77.1	2052.17
A03	58	77.1	1951.47
A04	58	77.1	1886.88
A05	58	77.1	1872.54
A06	58	77.1	2190.88
A07	58	77.1	1480.8
A08	58	77.1	1907.66
A09	58	77.1	1896.92
A10	58	77.1	1811.09
A11	58	77.1	1772.02
A12	58	77.1	1842.97
B01	58	77.1	1858.55
B02	58	77.1	1864.94
B03	58	77.1	1573.24
B04	58	77.1	2384.06
B05	58	77.1	2324.39
B06	58	77.1	2152.67
B07	58	77.1	1751.27
B08	58	77.1	1845.14
B09	58	77.1	1850.6
B10	58	77.1	1884.15
B11	58	77.1	1831.7
B12	58	77.1	1822.74
A01	59	77.4	1859.3
A02	59	77.4	2031.33
A03	59	77.4	1931.7
A04	59	77.4	1869.02
A05	59	77.4	1852.74
A06	59	77.4	2171.22
A07	59	77.4	1467.67
A08	59	77.4	1888.14
A09	59	77.4	1878.98
A10	59	77.4	1794.41
A11	59	77.4	1754.56
A12	59	77.4	1825.81
B01	59	77.4	1840.07
B02	59	77.4	1845.98
B03	59	77.4	1558.27
B04	59	77.4	2360.29
B05	59	77.4	2300.45
B06	59	77.4	2134.04
B07	59	77.4	1731.88
B08	59	77.4	1826.32
B09	59	77.4	1833.04
B10	59	77.4	1869.24
B11	59	77.4	1858.84
B12	59	77.4	1807.65
A01	60	77.7	1840.84
A02	60	77.7	2010.17
A03	60	77.7	1912.19
A04	60	77.7	1851.96
A05	60	77.7	1833.73
A06	60	77.7	2150.87
A07	60	77.7	1456.46
A08	60	77.7	1869.76
A09	60	77.7	1860.49
A10	60	77.7	1775.81
A11	60	77.7	1737.72
A12	60	77.7	1808.42
B01	60	77.7	1822.33
B02	60	77.7	1828.57
B03	60	77.7	1541.58
B04	60	77.7	2335.69
B05	60	77.7	2278.24
B06	60	77.7	2112.93
B07	60	77.7	1712.3
B08	60	77.7	1806.91
B09	60	77.7	1810.7
B10	60	77.7	1853.25
B11	60	77.7	1875.04
B12	60	77.7	1790.01
A01	61	78	1824.88
A02	61	78	1988.86
A03	61	78	1891.77
A04	61	78	1834.52
A05	61	78	1816.54
A06	61	78	2129.93
A07	61	78	1441.95
A08	61	78	1849.81
A09	61	78	1840.17
A10	61	78	1756.42
A11	61	78	1721.56
A12	61	78	1792.43
B01	61	78	1804.71
B02	61	78	1809.03
B03	61	78	1529.31
B04	61	78	2309.25
B05	61	78	2253.72
B06	61	78	2093.85
B07	61	78	1692.3
B08	61	78	1787.47
B09	61	78	1790.61
B10	61	78	1839.48
B11	61	78	1880.18
B12	61	78	1772.17
A01	62	78.3	1805.84
A02	62	78.3	1969.39
A03	62	78.3	1872.51
A04	62	78.3	1819.91
A05	62	78.3	1799.22
A06	62	78.3	2108.62
A07	62	78.3	1429.92
A08	62	78.3	1832.46
A09	62	78.3	1818.95
A10	62	78.3	1739.63
A11	62	78.3	1705.73
A12	62	78.3	1773.85
B01	62	78.3	1784.58
B02	62	78.3	1789.79
B03	62	78.3	1515.14
B04	62	78.3	2283.86
B05	62	78.3	2228.78
B06	62	78.3	2074.47
B07	62	78.3	1673.97
B08	62	78.3	1766.78
B09	62	78.3	1770.18
B10	62	78.3	1823.57
B11	62	78.3	1875.94
B12	62	78.3	1753.75
A01	63	78.6	1788.62
A02	63	78.6	1951.35
A03	63	78.6	1852.5
A04	63	78.6	1802
A05	63	78.6	1779.15
A06	63	78.6	2090.17
A07	63	78.6	1414.6
A08	63	78.6	1815.25
A09	63	78.6	1801.88
A10	63	78.6	1722.33
A11	63	78.6	1690.87
A12	63	78.6	1756.53
B01	63	78.6	1767.33
B02	63	78.6	1771.96
B03	63	78.6	1498.73
B04	63	78.6	2258.11
B05	63	78.6	2205.87
B06	63	78.6	2056.75
B07	63	78.6	1653.83
B08	63	78.6	1746.11
B09	63	78.6	1748.66
B10	63	78.6	1804.77
B11	63	78.6	1864.04
B12	63	78.6	1733.11
A01	64	78.9	1770.56
A02	64	78.9	1929.03
A03	64	78.9	1835.79
A04	64	78.9	1783.98
A05	64	78.9	1758.36
A06	64	78.9	2069.14
A07	64	78.9	1400.15
A08	64	78.9	1794.96
A09	64	78.9	1758.79
A10	64	78.9	1703.66
A11	64	78.9	1673.33
A12	64	78.9	1737.76
B01	64	78.9	1747.53
B02	64	78.9	1752.83
B03	64	78.9	1483.7
B04	64	78.9	2233.06
B05	64	78.9	2182.23
B06	64	78.9	2038.08
B07	64	78.9	1635.43
B08	64	78.9	1726.99
B09	64	78.9	1729
B10	64	78.9	1786.66
B11	64	78.9	1849.33
B12	64	78.9	1713.65
A01	65	79.2	1752.7
A02	65	79.2	1907.28
A03	65	79.2	1816.44
A04	65	79.2	1765.46
A05	65	79.2	1742.26
A06	65	79.2	2047.5
A07	65	79.2	1386.57
A08	65	79.2	1776.91
A09	65	79.2	1771.28
A10	65	79.2	1686.79
A11	65	79.2	1655.98
A12	65	79.2	1722.03
B01	65	79.2	1729.4
B02	65	79.2	1733.47
B03	65	79.2	1468.15
B04	65	79.2	2206.21
B05	65	79.2	2158.55
B06	65	79.2	2017.34
B07	65	79.2	1615.66
B08	65	79.2	1706.76
B09	65	79.2	1713.27
B10	65	79.2	1774.06
B11	65	79.2	1833.32
B12	65	79.2	1696.05
A01	66	79.5	1734.83
A02	66	79.5	1887.35
A03	66	79.5	1797.65
A04	66	79.5	1747.71
A05	66	79.5	1724.27
A06	66	79.5	2024.98
A07	66	79.5	1372.44
A08	66	79.5	1756.3
A09	66	79.5	1791.02
A10	66	79.5	1668.33
A11	66	79.5	1637.45
A12	66	79.5	1703.22
B01	66	79.5	1707.85
B02	66	79.5	1712.61
B03	66	79.5	1450.92
B04	66	79.5	2177.4
B05	66	79.5	2134.75
B06	66	79.5	1997.39
B07	66	79.5	1591.37
B08	66	79.5	1686.15
B09	66	79.5	1693.25
B10	66	79.5	1758.38
B11	66	79.5	1812.89
B12	66	79.5	1642.7
A01	67	79.8	1716.98
A02	67	79.8	1867.16
A03	67	79.8	1777.64
A04	67	79.8	1729.94
A05	67	79.8	1704.9
A06	67	79.8	2005.51
A07	67	79.8	1358.34
A08	67	79.8	1738.46
A09	67	79.8	1796.08
A10	67	79.8	1653.31
A11	67	79.8	1621.05
A12	67	79.8	1687.81
B01	67	79.8	1689.32
B02	67	79.8	1693.23
B03	67	79.8	1435.24
B04	67	79.8	2153.98
B05	67	79.8	2112.68
B06	67	79.8	1982.62
B07	67	79.8	1575.52
B08	67	79.8	1669.81
B09	67	79.8	1675.86
B10	67	79.8	1741.72
B11	67	79.8	1797.33
B12	67	79.8	1684.02
A01	68	80.1	1698.7
A02	68	80.1	1849.18
A03	68	80.1	1759.62
A04	68	80.1	1713.15
A05	68	80.1	1661.4
A06	68	80.1	1985.9
A07	68	80.1	1345.41
A08	68	80.1	1721.06
A09	68	80.1	1794.78
A10	68	80.1	1634.51
A11	68	80.1	1606.06
A12	68	80.1	1674.14
B01	68	80.1	1670.4
B02	68	80.1	1675.4
B03	68	80.1	1419.89
B04	68	80.1	2128.18
B05	68	80.1	2089.04
B06	68	80.1	1966.58
B07	68	80.1	1557.35
B08	68	80.1	1648.96
B09	68	80.1	1657.72
B10	68	80.1	1723.19
B11	68	80.1	1781.11
B12	68	80.1	1709.36
A01	69	80.4	1684.11
A02	69	80.4	1832.34
A03	69	80.4	1741.58
A04	69	80.4	1694.67
A05	69	80.4	1675.79
A06	69	80.4	1963.21
A07	69	80.4	1334.68
A08	69	80.4	1703.5
A09	69	80.4	1788.58
A10	69	80.4	1619.02
A11	69	80.4	1591.65
A12	69	80.4	1660.87
B01	69	80.4	1655.27
B02	69	80.4	1656.09
B03	69	80.4	1402.92
B04	69	80.4	2103.63
B05	69	80.4	2068.16
B06	69	80.4	1948.2
B07	69	80.4	1539.35
B08	69	80.4	1630.71
B09	69	80.4	1638.76
B10	69	80.4	1705.27
B11	69	80.4	1765.07
B12	69	80.4	1718.02
A01	70	80.7	1668.14
A02	70	80.7	1816.42
A03	70	80.7	1720.35
A04	70	80.7	1676.27
A05	70	80.7	1699.58
A06	70	80.7	1944.03
A07	70	80.7	1323.87
A08	70	80.7	1686.14
A09	70	80.7	1774.57
A10	70	80.7	1603.68
A11	70	80.7	1575.48
A12	70	80.7	1645.38
B01	70	80.7	1635.74
B02	70	80.7	1637.18
B03	70	80.7	1388.07
B04	70	80.7	2080.79
B05	70	80.7	2043.98
B06	70	80.7	1928.06
B07	70	80.7	1521.29
B08	70	80.7	1614.6
B09	70	80.7	1620.88
B10	70	80.7	1688.84
B11	70	80.7	1746.56
B12	70	80.7	1715.55
A01	71	81	1651.88
A02	71	81	1795.5
A03	71	81	1702.5
A04	71	81	1661.65
A05	71	81	1715.84
A06	71	81	1927.06
A07	71	81	1311.25
A08	71	81	1668.43
A09	71	81	1759.89
A10	71	81	1586.69
A11	71	81	1560.46
A12	71	81	1632.39
B01	71	81	1618.33
B02	71	81	1620.11
B03	71	81	1375.03
B04	71	81	2059.11
B05	71	81	2021.53
B06	71	81	1911.33
B07	71	81	1504.08
B08	71	81	1599.47
B09	71	81	1603.4
B10	71	81	1671.73
B11	71	81	1728.72
B12	71	81	1704.73
A01	72	81.3	1637.2
A02	72	81.3	1776.93
A03	72	81.3	1685.82
A04	72	81.3	1646.03
A05	72	81.3	1721.24
A06	72	81.3	1906.14
A07	72	81.3	1299.32
A08	72	81.3	1649.1
A09	72	81.3	1742.61
A10	72	81.3	1570.88
A11	72	81.3	1545.17
A12	72	81.3	1614.98
B01	72	81.3	1603.82
B02	72	81.3	1601.46
B03	72	81.3	1358.82
B04	72	81.3	2036.89
B05	72	81.3	2001.36
B06	72	81.3	1895.21
B07	72	81.3	1485.55
B08	72	81.3	1589.28
B09	72	81.3	1586.84
B10	72	81.3	1655.42
B11	72	81.3	1710.74
B12	72	81.3	1688.97
A01	73	81.6	1622.06
A02	73	81.6	1759.62
A03	73	81.6	1668.91
A04	73	81.6	1631.96
A05	73	81.6	1717.58
A06	73	81.6	1888.23
A07	73	81.6	1288.59
A08	73	81.6	1631.46
A09	73	81.6	1722.98
A10	73	81.6	1553.29
A11	73	81.6	1528.88
A12	73	81.6	1600.29
B01	73	81.6	1583.78
B02	73	81.6	1584.43
B03	73	81.6	1343.39
B04	73	81.6	2015.49
B05	73	81.6	1980.95
B06	73	81.6	1877.35
B07	73	81.6	1468.73
B08	73	81.6	1586.36
B09	73	81.6	1568.34
B10	73	81.6	1637.72
B11	73	81.6	1693.92
B12	73	81.6	1673.85
A01	74	81.9	1606.61
A02	74	81.9	1742.42
A03	74	81.9	1645.73
A04	74	81.9	1614.92
A05	74	81.9	1706.93
A06	74	81.9	1869.37
A07	74	81.9	1274.41
A08	74	81.9	1614.99
A09	74	81.9	1706.85
A10	74	81.9	1511.7
A11	74	81.9	1514.06
A12	74	81.9	1584.11
B01	74	81.9	1563.86
B02	74	81.9	1563.89
B03	74	81.9	1326.76
B04	74	81.9	1990.8
B05	74	81.9	1960.83
B06	74	81.9	1858.71
B07	74	81.9	1450.36
B08	74	81.9	1579.17
B09	74	81.9	1548
B10	74	81.9	1620.78
B11	74	81.9	1672.48
B12	74	81.9	1654.61
A01	75	82.2	1592.23
A02	75	82.2	1727.73
A03	75	82.2	1619.75
A04	75	82.2	1601.17
A05	75	82.2	1692.98
A06	75	82.2	1851.59
A07	75	82.2	1270.34
A08	75	82.2	1605.6
A09	75	82.2	1694.06
A10	75	82.2	1539.3
A11	75	82.2	1500
A12	75	82.2	1571.54
B01	75	82.2	1540.7
B02	75	82.2	1544.98
B03	75	82.2	1311.42
B04	75	82.2	1968.92
B05	75	82.2	1940.8
B06	75	82.2	1840.27
B07	75	82.2	1433.12
B08	75	82.2	1569.42
B09	75	82.2	1532.42
B10	75	82.2	1604.54
B11	75	82.2	1652.15
B12	75	82.2	1639.16
A01	76	82.5	1581.22
A02	76	82.5	1716.96
A03	76	82.5	1635.02
A04	76	82.5	1587
A05	76	82.5	1683.63
A06	76	82.5	1840.23
A07	76	82.5	1264.55
A08	76	82.5	1602.53
A09	76	82.5	1687.03
A10	76	82.5	1573.39
A11	76	82.5	1494.76
A12	76	82.5	1566.96
B01	76	82.5	1518.28
B02	76	82.5	1521.05
B03	76	82.5	1295.26
B04	76	82.5	1944.82
B05	76	82.5	1917.17
B06	76	82.5	1821.64
B07	76	82.5	1413.24
B08	76	82.5	1554.86
B09	76	82.5	1510.51
B10	76	82.5	1589.99
B11	76	82.5	1630.97
B12	76	82.5	1620
A01	77	82.8	1556.65
A02	77	82.8	1692.82
A03	77	82.8	1655.25
A04	77	82.8	1574.22
A05	77	82.8	1658.66
A06	77	82.8	1818.72
A07	77	82.8	1223.38
A08	77	82.8	1556
A09	77	82.8	1645.61
A10	77	82.8	1555.35
A11	77	82.8	1480.08
A12	77	82.8	1551.77
B01	77	82.8	1495.1
B02	77	82.8	1496.53
B03	77	82.8	1279.03
B04	77	82.8	1920.48
B05	77	82.8	1897.56
B06	77	82.8	1803.98
B07	77	82.8	1392.28
B08	77	82.8	1534.73
B09	77	82.8	1487.87
B10	77	82.8	1573.56
B11	77	82.8	1610.97
B12	77	82.8	1602.18
A01	78	83.1	1457.56
A02	78	83.1	1586.63
A03	78	83.1	1595.88
A04	78	83.1	1492.81
A05	78	83.1	1559.23
A06	78	83.1	1719.98
A07	78	83.1	1124.65
A08	78	83.1	1436.86
A09	78	83.1	1533.52
A10	78	83.1	1456.6
A11	78	83.1	1401.28
A12	78	83.1	1474.81
B01	78	83.1	1466.3
B02	78	83.1	1467.53
B03	78	83.1	1260.93
B04	78	83.1	1897.59
B05	78	83.1	1874.1
B06	78	83.1	1783.41
B07	78	83.1	1363.89
B08	78	83.1	1506.32
B09	78	83.1	1459.46
B10	78	83.1	1555.35
B11	78	83.1	1592.74
B12	78	83.1	1583.91
A01	79	83.4	1300.4
A02	79	83.4	1419.4
A03	79	83.4	1463.58
A04	79	83.4	1352.04
A05	79	83.4	1399.87
A06	79	83.4	1556.29
A07	79	83.4	983.58
A08	79	83.4	1259.67
A09	79	83.4	1366.11
A10	79	83.4	1301
A11	79	83.4	1271.42
A12	79	83.4	1346.68
B01	79	83.4	1437.02
B02	79	83.4	1438.86
B03	79	83.4	1241.02
B04	79	83.4	1873.35
B05	79	83.4	1854.5
B06	79	83.4	1763.3
B07	79	83.4	1334.19
B08	79	83.4	1474.7
B09	79	83.4	1429.81
B10	79	83.4	1537.41
B11	79	83.4	1574.43
B12	79	83.4	1568.3
A01	80	83.7	1078.52
A02	80	83.7	1181.95
A03	80	83.7	1251.91
A04	80	83.7	1141.53
A05	80	83.7	1180.53
A06	80	83.7	1323.26
A07	80	83.7	801.68
A08	80	83.7	1027.64
A09	80	83.7	1138.31
A10	80	83.7	1083.13
A11	80	83.7	1076.8
A12	80	83.7	1155.66
B01	80	83.7	1408.66
B02	80	83.7	1411.91
B03	80	83.7	1221.47
B04	80	83.7	1849.94
B05	80	83.7	1832.31
B06	80	83.7	1744.6
B07	80	83.7	1303.99
B08	80	83.7	1439.23
B09	80	83.7	1401.25
B10	80	83.7	1519.08
B11	80	83.7	1554.37
B12	80	83.7	1550.44
A01	81	84	832.52
A02	81	84	916.51
A03	81	84	1004.91
A04	81	84	900.38
A05	81	84	935.6
A06	81	84	1060.57
A07	81	84	607.4
A08	81	84	769.06
A09	81	84	886.82
A10	81	84	843.06
A11	81	84	854.65
A12	81	84	936.58
B01	81	84	1380.37
B02	81	84	1385.22
B03	81	84	1201.91
B04	81	84	1826.27
B05	81	84	1810.49
B06	81	84	1726.02
B07	81	84	1278.03
B08	81	84	1407.92
B09	81	84	1374.1
B10	81	84	1500.69
B11	81	84	1533.75
B12	81	84	1532.77
A01	82	84.3	598.54
A02	82	84.3	660.79
A03	82	84.3	750.45
A04	82	84.3	655.92
A05	82	84.3	701.99
A06	82	84.3	802.58
A07	82	84.3	439.37
A08	82	84.3	535.01
A09	82	84.3	649.69
A10	82	84.3	623.45
A11	82	84.3	622.32
A12	82	84.3	701.75
B01	82	84.3	1354.36
B02	82	84.3	1361.89
B03	82	84.3	1182.67
B04	82	84.3	1802.56
B05	82	84.3	1788.92
B06	82	84.3	1705.85
B07	82	84.3	1256.35
B08	82	84.3	1378.86
B09	82	84.3	1347.54
B10	82	84.3	1485.23
B11	82	84.3	1512.55
B12	82	84.3	1514.37
A01	83	84.6	427.24
A02	83	84.6	471.61
A03	83	84.6	550.79
A04	83	84.6	466.35
A05	83	84.6	528.22
A06	83	84.6	606.8
A07	83	84.6	322
A08	83	84.6	369.61
A09	83	84.6	477.96
A10	83	84.6	468.48
A11	83	84.6	439.61
A12	83	84.6	513.03
B01	83	84.6	1332.19
B02	83	84.6	1340.68
B03	83	84.6	1165.65
B04	83	84.6	1781.59
B05	83	84.6	1769.36
B06	83	84.6	1687.39
B07	83	84.6	1236.85
B08	83	84.6	1351.5
B09	83	84.6	1325.98
B10	83	84.6	1467.87
B11	83	84.6	1494.06
B12	83	84.6	1496.15
A01	84	84.9	323.07
A02	84	84.9	355.32
A03	84	84.9	421.82
A04	84	84.9	343.39
A05	84	84.9	419.87
A06	84	84.9	483.18
A07	84	84.9	254.33
[truncated: 833 more rows]

## Sheet: 定量结果
孔位	样本ID	检测项目	属性	染料	CT	CT值平均值	CT标准方差
A01	1	GAPDH	未知	FAM	15.22	15.35	0.16
A02	1	GAPDH	未知	FAM	15.3	15.35	0.16
A03	1	GAPDH	未知	FAM	15.52	15.35	0.16
A04	2	GAPDH	未知	FAM	16.88	16.73	0.14
A05	2	GAPDH	未知	FAM	16.71	16.73	0.14
A06	2	GAPDH	未知	FAM	16.59	16.73	0.14
A07	3	GAPDH	未知	FAM	16.64	16.33	0.28
A08	3	GAPDH	未知	FAM	16.09	16.33	0.28
A09	3	GAPDH	未知	FAM	16.26	16.33	0.28
A10	4	GAPDH	未知	FAM	15.78	15.83	0.09
A11	4	GAPDH	未知	FAM	15.77	15.83	0.09
A12	4	GAPDH	未知	FAM	15.93	15.83	0.09
B01	1	IRX4	未知	FAM	29.46	29.54	0.16
B02	1	IRX4	未知	FAM	29.44	29.54	0.16
B03	1	IRX4	未知	FAM	29.73	29.54	0.16
B04	2	IRX4	未知	FAM	18.36	18.24	0.14
B05	2	IRX4	未知	FAM	18.08	18.24	0.14
B06	2	IRX4	未知	FAM	18.27	18.24	0.14
B07	3	IRX4	未知	FAM	30.67	30.37	0.38
B08	3	IRX4	未知	FAM	30.5	30.37	0.38
B09	3	IRX4	未知	FAM	29.94	30.37	0.38
B10	4	IRX4	未知	FAM	20.5	20.46	0.04
B11	4	IRX4	未知	FAM	20.42	20.46	0.04
B12	4	IRX4	未知	FAM	20.48	20.46	0.04

## Sheet: 相对定量结果
样本ID	检测项目	CT值平均值	ΔCt 平均值	ΔCt 标准方差	ΔΔCt	平均值	最大值	最小值

## Sheet: 熔解结果
孔位	样本ID	检测项目	属性	染料	Tm个数	温度1	导数1	温度2	导数2
A01	1	GAPDH	未知	FAM	1	83.93	576.28
A02	1	GAPDH	未知	FAM	1	83.93	624.29
A03	1	GAPDH	未知	FAM	1	84.13	586.95
A04	2	GAPDH	未知	FAM	1	84.03	578.93
A05	2	GAPDH	未知	FAM	1	83.93	577.31
A06	2	GAPDH	未知	FAM	1	84.03	624.84
A07	3	GAPDH	未知	FAM	1	83.83	452.53
A08	3	GAPDH	未知	FAM	1	83.93	599.38
A09	3	GAPDH	未知	FAM	1	83.93	593.27
A10	4	GAPDH	未知	FAM	1	83.93	550.4
A11	4	GAPDH	未知	FAM	1	84.03	544.6
A12	4	GAPDH	未知	FAM	1	84.03	546.41
B01	1	IRX4	未知	FAM	2	66.48	88.17	90.81	354.69
B02	1	IRX4	未知	FAM	1	90.81	342.62
B03	1	IRX4	未知	FAM	1	90.81	282.48
B04	2	IRX4	未知	FAM	2	73.66	92.37	91.01	533.99
B05	2	IRX4	未知	FAM	1	91.01	553.23
B06	2	IRX4	未知	FAM	1	90.91	513.15
B07	3	IRX4	未知	FAM	1	90.81	327.27
B08	3	IRX4	未知	FAM	1	90.71	346.7
B09	3	IRX4	未知	FAM	1	90.71	341.31
B10	4	IRX4	未知	FAM	1	90.91	456.41
B11	4	IRX4	未知	FAM	1	91.01	445.48
B12	4	IRX4	未知	FAM	1	91.01	444.36

## Sheet: 熔解详细结果
孔位	采样次数	温度	F1
A01	1	60	57.94
A02	1	60	64.78
A03	1	60	49.91
A04	1	60	37.9
A05	1	60	46.66
A06	1	60	47.19
A07	1	60	36.33
A08	1	60	41.6
A09	1	60	44.99
A10	1	60	52.82
A11	1	60	55.15
A12	1	60	47.93
B01	1	60	20.63
B02	1	60	2.98
B03	1	60	31.47
B04	1	60	66.7
B05	1	60	70.14
B06	1	60	46.48
B07	1	60	6
B08	1	60	40.39
B09	1	60	47.38
B10	1	60	47.38
B11	1	60	53.44
B12	1	60	44.28
A01	2	60.3	58.29
A02	2	60.3	65.16
A03	2	60.3	50.24
A04	2	60.3	38.24
A05	2	60.3	47
A06	2	60.3	47.55
A07	2	60.3	36.59
A08	2	60.3	41.95
A09	2	60.3	45.34
A10	2	60.3	53.17
A11	2	60.3	55.51
A12	2	60.3	48.28
B01	2	60.3	21.35
B02	2	60.3	3.51
B03	2	60.3	31.74
B04	2	60.3	67.13
B05	2	60.3	70.53
B06	2	60.3	46.79
B07	2	60.3	6.48
B08	2	60.3	40.71
B09	2	60.3	47.72
B10	2	60.3	47.68
B11	2	60.3	53.76
B12	2	60.3	44.56
A01	3	60.6	58.69
A02	3	60.6	65.6
A03	3	60.6	50.65
A04	3	60.6	38.7
A05	3	60.6	47.43
A06	3	60.6	48.01
A07	3	60.6	36.93
A08	3	60.6	42.42
A09	3	60.6	45.79
A10	3	60.6	53.59
A11	3	60.6	55.93
A12	3	60.6	48.72
B01	3	60.6	22.71
B02	3	60.6	4.54
B03	3	60.6	32.09
B04	3	60.6	67.63
B05	3	60.6	70.96
B06	3	60.6	47.17
B07	3	60.6	7.4
B08	3	60.6	41.13
B09	3	60.6	48.13
B10	3	60.6	48.04
B11	3	60.6	54.11
B12	3	60.6	44.89
A01	4	60.9	59.12
A02	4	60.9	66.06
A03	4	60.9	51.09
A04	4	60.9	39.23
A05	4	60.9	47.91
A06	4	60.9	48.53
A07	4	60.9	37.3
A08	4	60.9	42.94
A09	4	60.9	46.29
A10	4	60.9	54.05
A11	4	60.9	56.38
A12	4	60.9	49.19
B01	4	60.9	24.51
B02	4	60.9	5.91
B03	4	60.9	32.49
B04	4	60.9	68.18
B05	4	60.9	71.41
B06	4	60.9	47.57
B07	4	60.9	8.6
B08	4	60.9	41.59
B09	4	60.9	48.56
B10	4	60.9	48.42
B11	4	60.9	54.46
B12	4	60.9	45.24
A01	5	61.2	59.55
A02	5	61.2	66.53
A03	5	61.2	51.55
A04	5	61.2	39.78
A05	5	61.2	48.4
A06	5	61.2	49.06
A07	5	61.2	37.69
A08	5	61.2	43.49
A09	5	61.2	46.81
A10	5	61.2	54.52
A11	5	61.2	56.85
A12	5	61.2	49.69
B01	5	61.2	26.7
B02	5	61.2	7.54
B03	5	61.2	32.9
B04	5	61.2	68.73
B05	5	61.2	71.85
B06	5	61.2	47.99
B07	5	61.2	10
B08	5	61.2	42.08
B09	5	61.2	49
B10	5	61.2	48.8
B11	5	61.2	54.82
B12	5	61.2	45.6
A01	6	61.5	59.99
A02	6	61.5	67.01
A03	6	61.5	52.02
A04	6	61.5	40.35
A05	6	61.5	48.91
A06	6	61.5	49.62
A07	6	61.5	38.09
A08	6	61.5	44.06
A09	6	61.5	47.35
A10	6	61.5	55
A11	6	61.5	57.32
A12	6	61.5	50.2
B01	6	61.5	29.33
B02	6	61.5	9.47
B03	6	61.5	33.32
B04	6	61.5	69.3
B05	6	61.5	72.3
B06	6	61.5	48.42
B07	6	61.5	11.64
B08	6	61.5	42.57
B09	6	61.5	49.44
B10	6	61.5	49.19
B11	6	61.5	55.19
B12	6	61.5	45.96
A01	7	61.8	60.43
A02	7	61.8	67.5
A03	7	61.8	52.51
A04	7	61.8	40.95
A05	7	61.8	49.44
A06	7	61.8	50.19
A07	7	61.8	38.5
A08	7	61.8	44.65
A09	7	61.8	47.91
A10	7	61.8	55.49
A11	7	61.8	57.81
A12	7	61.8	50.72
B01	7	61.8	32.44
B02	7	61.8	11.72
B03	7	61.8	33.76
B04	7	61.8	69.87
B05	7	61.8	72.75
B06	7	61.8	48.85
B07	7	61.8	13.53
B08	7	61.8	43.08
B09	7	61.8	49.9
B10	7	61.8	49.59
B11	7	61.8	55.55
B12	7	61.8	46.33
A01	8	62.1	60.89
A02	8	62.1	67.99
A03	8	62.1	53.01
A04	8	62.1	41.56
A05	8	62.1	49.98
A06	8	62.1	50.79
A07	8	62.1	38.93
A08	8	62.1	45.27
A09	8	62.1	48.48
A10	8	62.1	56
A11	8	62.1	58.3
A12	8	62.1	51.27
B01	8	62.1	36.1
B02	8	62.1	14.36
B03	8	62.1	34.2
B04	8	62.1	70.45
B05	8	62.1	73.21
B06	8	62.1	49.29
B07	8	62.1	15.7
B08	8	62.1	43.6
B09	8	62.1	50.37
B10	8	62.1	49.99
B11	8	62.1	55.92
B12	8	62.1	46.7
A01	9	62.4	61.34
A02	9	62.4	68.49
A03	9	62.4	53.52
A04	9	62.4	42.21
A05	9	62.4	50.54
A06	9	62.4	51.4
A07	9	62.4	39.37
A08	9	62.4	45.91
A09	9	62.4	49.08
A10	9	62.4	56.52
A11	9	62.4	58.81
A12	9	62.4	51.82
B01	9	62.4	40.3
B02	9	62.4	17.42
B03	9	62.4	34.66
B04	9	62.4	71.05
B05	9	62.4	73.67
B06	9	62.4	49.74
B07	9	62.4	18.19
B08	9	62.4	44.13
B09	9	62.4	50.85
B10	9	62.4	50.4
B11	9	62.4	56.29
B12	9	62.4	47.08
A01	10	62.7	61.81
A02	10	62.7	69
A03	10	62.7	54.04
A04	10	62.7	42.88
A05	10	62.7	51.12
A06	10	62.7	52.03
A07	10	62.7	39.83
A08	10	62.7	46.57
A09	10	62.7	49.69
A10	10	62.7	57.05
A11	10	62.7	59.33
A12	10	62.7	52.4
B01	10	62.7	45.01
B02	10	62.7	20.93
B03	10	62.7	35.13
B04	10	62.7	71.65
B05	10	62.7	74.13
B06	10	62.7	50.2
B07	10	62.7	21.02
B08	10	62.7	44.68
B09	10	62.7	51.34
B10	10	62.7	50.82
B11	10	62.7	56.66
B12	10	62.7	47.46
A01	11	63	62.28
A02	11	63	69.51
A03	11	63	54.59
A04	11	63	43.57
A05	11	63	51.72
A06	11	63	52.69
A07	11	63	40.3
A08	11	63	47.26
A09	11	63	50.32
A10	11	63	57.6
A11	11	63	59.85
A12	11	63	52.99
B01	11	63	50.13
B02	11	63	24.93
B03	11	63	35.61
B04	11	63	72.26
B05	11	63	74.59
B06	11	63	50.67
B07	11	63	24.2
B08	11	63	45.24
B09	11	63	51.84
B10	11	63	51.24
B11	11	63	57.04
B12	11	63	47.85
A01	12	63.3	62.76
A02	12	63.3	70.04
A03	12	63.3	55.14
A04	12	63.3	44.3
A05	12	63.3	52.33
A06	12	63.3	53.37
A07	12	63.3	40.78
A08	12	63.3	47.98
A09	12	63.3	50.97
A10	12	63.3	58.16
A11	12	63.3	60.39
A12	12	63.3	53.59
B01	12	63.3	55.47
B02	12	63.3	29.39
B03	12	63.3	36.11
B04	12	63.3	72.88
B05	12	63.3	75.06
B06	12	63.3	51.14
B07	12	63.3	27.74
B08	12	63.3	45.82
B09	12	63.3	52.35
B10	12	63.3	51.66
B11	12	63.3	57.41
B12	12	63.3	48.24
A01	13	63.6	63.24
A02	13	63.6	70.56
A03	13	63.6	55.72
A04	13	63.6	45.05
A05	13	63.6	52.96
A06	13	63.6	54.07
A07	13	63.6	41.29
A08	13	63.6	48.72
A09	13	63.6	51.64
A10	13	63.6	58.73
A11	13	63.6	60.94
A12	13	63.6	54.22
B01	13	63.6	60.84
B02	13	63.6	34.27
B03	13	63.6	36.62
B04	13	63.6	73.51
B05	13	63.6	75.52
B06	13	63.6	51.63
B07	13	63.6	31.6
B08	13	63.6	46.41
B09	13	63.6	52.87
B10	13	63.6	52.1
B11	13	63.6	57.79
B12	13	63.6	48.64
A01	14	63.9	63.72
A02	14	63.9	71.1
A03	14	63.9	56.3
A04	14	63.9	45.82
A05	14	63.9	53.62
A06	14	63.9	54.79
A07	14	63.9	41.8
A08	14	63.9	49.49
A09	14	63.9	52.33
A10	14	63.9	59.32
A11	14	63.9	61.5
A12	14	63.9	54.86
B01	14	63.9	66.02
B02	14	63.9	39.49
B03	14	63.9	37.14
B04	14	63.9	74.15
B05	14	63.9	75.99
B06	14	63.9	52.12
B07	14	63.9	35.76
B08	14	63.9	47.01
B09	14	63.9	53.41
B10	14	63.9	52.54
B11	14	63.9	58.17
B12	14	63.9	49.03
A01	15	64.2	64.21
A02	15	64.2	71.64
A03	15	64.2	56.91
A04	15	64.2	46.63
A05	15	64.2	54.29
A06	15	64.2	55.53
A07	15	64.2	42.34
A08	15	64.2	50.28
A09	15	64.2	53.05
A10	15	64.2	59.91
A11	15	64.2	62.06
A12	15	64.2	55.52
B01	15	64.2	70.85
B02	15	64.2	44.88
B03	15	64.2	37.68
B04	15	64.2	74.79
B05	15	64.2	76.46
B06	15	64.2	52.63
B07	15	64.2	40.12
B08	15	64.2	47.63
B09	15	64.2	53.96
B10	15	64.2	52.98
B11	15	64.2	58.55
B12	15	64.2	49.44
A01	16	64.5	64.71
A02	16	64.5	72.18
A03	16	64.5	57.53
A04	16	64.5	47.46
A05	16	64.5	54.98
A06	16	64.5	56.3
A07	16	64.5	42.88
A08	16	64.5	51.11
A09	16	64.5	53.77
A10	16	64.5	60.52
A11	16	64.5	62.64
A12	16	64.5	56.19
B01	16	64.5	75.13
B02	16	64.5	50.3
B03	16	64.5	38.23
B04	16	64.5	75.45
B05	16	64.5	76.93
B06	16	64.5	53.14
B07	16	64.5	44.61
B08	16	64.5	48.27
B09	16	64.5	54.52
B10	16	64.5	53.43
B11	16	64.5	58.94
B12	16	64.5	49.85
A01	17	64.8	65.2
A02	17	64.8	72.73
A03	17	64.8	58.16
A04	17	64.8	48.33
A05	17	64.8	55.69
A06	17	64.8	57.09
A07	17	64.8	43.45
A08	17	64.8	51.96
A09	17	64.8	54.52
A10	17	64.8	61.14
A11	17	64.8	63.22
A12	17	64.8	56.88
B01	17	64.8	78.71
B02	17	64.8	55.55
B03	17	64.8	38.79
B04	17	64.8	76.12
B05	17	64.8	77.4
B06	17	64.8	53.66
B07	17	64.8	49.13
B08	17	64.8	48.92
B09	17	64.8	55.09
B10	17	64.8	53.88
B11	17	64.8	59.32
B12	17	64.8	50.26
A01	18	65.1	65.7
A02	18	65.1	73.28
A03	18	65.1	58.81
A04	18	65.1	49.22
A05	18	65.1	56.42
A06	18	65.1	57.9
A07	18	65.1	44.03
A08	18	65.1	52.83
A09	18	65.1	55.29
A10	18	65.1	61.77
A11	18	65.1	63.81
A12	18	65.1	57.59
B01	18	65.1	81.54
B02	18	65.1	60.49
B03	18	65.1	39.37
B04	18	65.1	76.79
B05	18	65.1	77.87
B06	18	65.1	54.18
B07	18	65.1	53.61
B08	18	65.1	49.58
B09	18	65.1	55.68
B10	18	65.1	54.34
B11	18	65.1	59.7
B12	18	65.1	50.67
A01	19	65.4	66.19
A02	19	65.4	73.83
A03	19	65.4	59.48
A04	19	65.4	50.13
A05	19	65.4	57.16
A06	19	65.4	58.74
A07	19	65.4	44.62
A08	19	65.4	53.73
A09	19	65.4	56.07
A10	19	65.4	62.41
A11	19	65.4	64.41
A12	19	65.4	58.31
B01	19	65.4	83.79
B02	19	65.4	65.01
B03	19	65.4	39.95
B04	19	65.4	77.47
B05	19	65.4	78.34
B06	19	65.4	54.72
B07	19	65.4	58
B08	19	65.4	50.26
B09	19	65.4	56.28
B10	19	65.4	54.8
B11	19	65.4	60.07
B12	19	65.4	51.08
A01	20	65.7	66.68
A02	20	65.7	74.38
A03	20	65.7	60.16
A04	20	65.7	51.08
A05	20	65.7	57.93
A06	20	65.7	59.59
A07	20	65.7	45.23
A08	20	65.7	54.66
A09	20	65.7	56.86
A10	20	65.7	63.06
A11	20	65.7	65.01
A12	20	65.7	59.04
B01	20	65.7	85.68
B02	20	65.7	69.03
B03	20	65.7	40.55
B04	20	65.7	78.16
B05	20	65.7	78.81
B06	20	65.7	55.26
B07	20	65.7	62.24
B08	20	65.7	50.95
B09	20	65.7	56.88
B10	20	65.7	55.27
B11	20	65.7	60.45
B12	20	65.7	51.5
A01	21	66	67.17
A02	21	66	74.93
A03	21	66	60.85
A04	21	66	52.04
A05	21	66	58.7
A06	21	66	60.46
A07	21	66	45.85
A08	21	66	55.61
A09	21	66	57.67
A10	21	66	63.71
A11	21	66	65.61
A12	21	66	59.78
B01	21	66	87.15
B02	21	66	72.55
B03	21	66	41.17
B04	21	66	78.85
B05	21	66	79.28
B06	21	66	55.81
B07	21	66	66.29
B08	21	66	51.65
B09	21	66	57.5
B10	21	66	55.74
B11	21	66	60.82
B12	21	66	51.92
A01	22	66.3	67.65
A02	22	66.3	75.48
A03	22	66.3	61.55
A04	22	66.3	53.03
A05	22	66.3	59.49
A06	22	66.3	61.35
A07	22	66.3	46.48
A08	22	66.3	56.57
A09	22	66.3	58.48
A10	22	66.3	64.37
A11	22	66.3	66.21
A12	22	66.3	60.53
B01	22	66.3	88
B02	22	66.3	75.57
B03	22	66.3	41.79
B04	22	66.3	79.55
B05	22	66.3	79.75
B06	22	66.3	56.37
B07	22	66.3	70.05
B08	22	66.3	52.37
B09	22	66.3	58.14
B10	22	66.3	56.21
B11	22	66.3	61.19
B12	22	66.3	52.33
A01	23	66.6	68.12
A02	23	66.6	76.01
A03	23	66.6	62.27
A04	23	66.6	54.04
A05	23	66.6	60.29
A06	23	66.6	62.25
A07	23	66.6	47.12
A08	23	66.6	57.56
A09	23	66.6	59.31
A10	23	66.6	65.03
A11	23	66.6	66.81
A12	23	66.6	61.29
B01	23	66.6	88.15
B02	23	66.6	78.12
B03	23	66.6	42.43
B04	23	66.6	80.25
B05	23	66.6	80.21
B06	23	66.6	56.93
B07	23	66.6	73.38
B08	23	66.6	53.1
B09	23	66.6	58.78
B10	23	66.6	56.68
B11	23	66.6	61.55
B12	23	66.6	52.75
A01	24	66.9	68.57
A02	24	66.9	76.54
A03	24	66.9	62.99
A04	24	66.9	55.06
A05	24	66.9	61.09
A06	24	66.9	63.16
A07	24	66.9	47.76
A08	24	66.9	58.56
A09	24	66.9	60.13
A10	24	66.9	65.69
A11	24	66.9	67.4
A12	24	66.9	62.05
B01	24	66.9	87.79
B02	24	66.9	80.19
B03	24	66.9	43.07
B04	24	66.9	80.96
B05	24	66.9	80.66
B06	24	66.9	57.49
B07	24	66.9	76.16
B08	24	66.9	53.84
B09	24	66.9	59.43
B10	24	66.9	57.16
B11	24	66.9	61.91
B12	24	66.9	53.16
A01	25	67.2	69.01
A02	25	67.2	77.05
A03	25	67.2	63.71
A04	25	67.2	56.09
A05	25	67.2	61.9
A06	25	67.2	64.08
A07	25	67.2	48.41
A08	25	67.2	59.57
A09	25	67.2	60.95
A10	25	67.2	66.34
A11	25	67.2	67.98
A12	25	67.2	62.81
B01	25	67.2	87.2
B02	25	67.2	81.75
B03	25	67.2	43.73
B04	25	67.2	81.67
B05	25	67.2	81.11
B06	25	67.2	58.06
B07	25	67.2	78.31
B08	25	67.2	54.59
B09	25	67.2	60.09
B10	25	67.2	57.63
B11	25	67.2	62.25
B12	25	67.2	53.57
A01	26	67.5	69.43
A02	26	67.5	77.54
A03	26	67.5	64.44
A04	26	67.5	57.13
A05	26	67.5	62.71
A06	26	67.5	65
A07	26	67.5	49.06
A08	26	67.5	60.59
A09	26	67.5	61.76
A10	26	67.5	66.98
A11	26	67.5	68.54
A12	26	67.5	63.56
B01	26	67.5	86.6
B02	26	67.5	82.85
B03	26	67.5	44.39
B04	26	67.5	82.38
B05	26	67.5	81.56
B06	26	67.5	58.64
B07	26	67.5	79.89
B08	26	67.5	55.35
B09	26	67.5	60.76
B10	26	67.5	58.1
B11	26	67.5	62.58
B12	26	67.5	53.98
A01	27	67.8	69.82
A02	27	67.8	78.01
A03	27	67.8	65.16
A04	27	67.8	58.17
A05	27	67.8	63.52
A06	27	67.8	65.91
A07	27	67.8	49.71
A08	27	67.8	61.6
A09	27	67.8	62.56
A10	27	67.8	67.61
A11	27	67.8	69.09
A12	27	67.8	64.3
B01	27	67.8	86.07
B02	27	67.8	83.61
B03	27	67.8	45.06
B04	27	67.8	83.08
B05	27	67.8	81.99
B06	27	67.8	59.21
B07	27	67.8	81.19
B08	27	67.8	56.11
B09	27	67.8	61.43
B10	27	67.8	58.56
B11	27	67.8	62.91
B12	27	67.8	54.37
A01	28	68.1	70.18
A02	28	68.1	78.45
A03	28	68.1	65.87
A04	28	68.1	59.21
A05	28	68.1	64.31
A06	28	68.1	66.82
A07	28	68.1	50.35
A08	28	68.1	62.6
A09	28	68.1	63.33
A10	28	68.1	68.22
A11	28	68.1	69.61
A12	28	68.1	65.03
B01	28	68.1	85.6
B02	28	68.1	84.18
B03	28	68.1	45.73
B04	28	68.1	83.79
B05	28	68.1	82.42
B06	28	68.1	59.78
B07	28	68.1	82.56
B08	28	68.1	56.88
B09	28	68.1	62.11
B10	28	68.1	59.02
B11	28	68.1	63.21
B12	28	68.1	54.76
A01	29	68.4	70.51
A02	29	68.4	78.87
A03	29	68.4	66.58
A04	29	68.4	60.22
A05	29	68.4	65.08
A06	29	68.4	67.71
A07	29	68.4	50.97
A08	29	68.4	63.59
A09	29	68.4	64.08
A10	29	68.4	68.81
A11	29	68.4	70.1
A12	29	68.4	65.73
B01	29	68.4	85.14
B02	29	68.4	84.55
B03	29	68.4	46.41
B04	29	68.4	84.49
B05	29	68.4	82.83
B06	29	68.4	60.35
B07	29	68.4	84.15
B08	29	68.4	57.65
B09	29	68.4	62.79
B10	29	68.4	59.47
B11	29	68.4	63.5
B12	29	68.4	55.14
A01	30	68.7	70.8
A02	30	68.7	79.24
A03	30	68.7	67.26
A04	30	68.7	61.22
A05	30	68.7	65.83
A06	30	68.7	68.59
A07	30	68.7	51.57
A08	30	68.7	64.55
A09	30	68.7	64.79
A10	30	68.7	69.36
A11	30	68.7	70.56
A12	30	68.7	66.4
B01	30	68.7	84.55
B02	30	68.7	84.64
B03	30	68.7	47.08
B04	30	68.7	85.18
B05	30	68.7	83.23
B06	30	68.7	60.92
B07	30	68.7	85.63
B08	30	68.7	58.42
B09	30	68.7	63.47
B10	30	68.7	59.92
B11	30	68.7	63.77
B12	30	68.7	55.51
A01	31	69	71.04
A02	31	69	79.57
A03	31	69	67.93
A04	31	69	62.18
A05	31	69	66.55
A06	31	69	69.43
A07	31	69	52.15
A08	31	69	65.48
A09	31	69	65.45
A10	31	69	69.88
A11	31	69	70.98
A12	31	69	67.04
B01	31	69	83.67
B02	31	69	84.38
B03	31	69	47.76
B04	31	69	85.86
B05	31	69	83.62
B06	31	69	61.48
B07	31	69	86.49
B08	31	69	59.19
B09	31	69	64.14
B10	31	69	60.35
B11	31	69	64.02
B12	31	69	55.86
A01	32	69.3	71.24
A02	32	69.3	79.86
A03	32	69.3	68.56
A04	32	69.3	63.1
A05	32	69.3	67.24
A06	32	69.3	70.23
A07	32	69.3	52.7
A08	32	69.3	66.37
A09	32	69.3	66.06
A10	32	69.3	70.35
A11	32	69.3	71.35
A12	32	69.3	67.63
B01	32	69.3	82.47
B02	32	69.3	83.78
B03	32	69.3	48.43
B04	32	69.3	86.52
B05	32	69.3	83.98
B06	32	69.3	62.03
B07	32	69.3	86.38
B08	32	69.3	59.96
B09	32	69.3	64.82
B10	32	69.3	60.77
B11	32	69.3	64.24
B12	32	69.3	56.2
A01	33	69.6	71.39
A02	33	69.6	80.1
A03	33	69.6	69.16
A04	33	69.6	63.97
A05	33	69.6	67.87
A06	33	69.6	70.99
A07	33	69.6	53.21
A08	33	69.6	67.2
A09	33	69.6	66.61
A10	33	69.6	70.77
A11	33	69.6	71.67
A12	33	69.6	68.18
B01	33	69.6	81.09
B02	33	69.6	82.8
B03	33	69.6	49.1
B04	33	69.6	87.17
B05	33	69.6	84.33
B06	33	69.6	62.58
B07	33	69.6	85.3
B08	33	69.6	60.71
B09	33	69.6	65.48
B10	33	69.6	61.17
B11	33	69.6	64.44
B12	33	69.6	56.52
A01	34	69.9	71.48
A02	34	69.9	80.28
A03	34	69.9	69.72
A04	34	69.9	64.78
A05	34	69.9	68.45
A06	34	69.9	71.69
A07	34	69.9	53.67
A08	34	69.9	67.96
A09	34	69.9	67.08
A10	34	69.9	71.13
A11	34	69.9	71.92
A12	34	69.9	68.66
B01	34	69.9	79.69
B02	34	69.9	81.36
B03	34	69.9	49.75
B04	34	69.9	87.8
B05	34	69.9	84.66
B06	34	69.9	63.11
B07	34	69.9	83.53
B08	34	69.9	61.45
B09	34	69.9	66.13
B10	34	69.9	61.55
B11	34	69.9	64.6
B12	34	69.9	56.81
A01	35	70.2	71.51
A02	35	70.2	80.4
A03	35	70.2	70.23
A04	35	70.2	65.51
A05	35	70.2	68.97
A06	35	70.2	72.33
A07	35	70.2	54.08
A08	35	70.2	68.65
A09	35	70.2	67.47
A10	35	70.2	71.43
A11	35	70.2	72.12
A12	35	70.2	69.08
B01	35	70.2	78.33
B02	35	70.2	79.47
B03	35	70.2	50.39
B04	35	70.2	88.4
B05	35	70.2	84.96
B06	35	70.2	63.62
B07	35	70.2	81.52
B08	35	70.2	62.18
B09	35	70.2	66.77
B10	35	70.2	61.91
B11	35	70.2	64.73
B12	35	70.2	57.08
A01	36	70.5	71.47
A02	36	70.5	80.45
A03	36	70.5	70.68
A04	36	70.5	66.16
A05	36	70.5	69.42
A06	36	70.5	72.9
A07	36	70.5	54.44
A08	36	70.5	69.25
A09	36	70.5	67.78
A10	36	70.5	71.66
A11	36	70.5	72.24
A12	36	70.5	69.42
B01	36	70.5	76.94
B02	36	70.5	77.46
B03	36	70.5	51.02
B04	36	70.5	88.98
B05	36	70.5	85.24
B06	36	70.5	64.12
B07	36	70.5	79.67
B08	36	70.5	62.89
B09	36	70.5	67.39
B10	36	70.5	62.25
B11	36	70.5	64.82
B12	36	70.5	57.32
A01	37	70.8	71.38
A02	37	70.8	80.44
A03	37	70.8	71.07
A04	37	70.8	66.72
A05	37	70.8	69.79
A06	37	70.8	73.4
A07	37	70.8	54.73
A08	37	70.8	69.76
A09	37	70.8	67.99
A10	37	70.8	71.81
A11	37	70.8	72.29
A12	37	70.8	69.68
B01	37	70.8	75.34
B02	37	70.8	75.84
B03	37	70.8	51.63
B04	37	70.8	89.52
B05	37	70.8	85.48
B06	37	70.8	64.59
B07	37	70.8	78.19
B08	37	70.8	63.57
B09	37	70.8	67.99
B10	37	70.8	62.56
B11	37	70.8	64.86
B12	37	70.8	57.53
A01	38	71.1	71.22
A02	38	71.1	80.37
A03	38	71.1	71.39
A04	38	71.1	67.19
A05	38	71.1	70.08
A06	38	71.1	73.81
A07	38	71.1	54.95
A08	38	71.1	70.17
A09	38	71.1	68.1
A10	38	71.1	71.89
A11	38	71.1	72.26
A12	38	71.1	69.87
B01	38	71.1	73.32
B02	38	71.1	74.78
B03	38	71.1	52.21
B04	38	71.1	90.03
B05	38	71.1	85.7
B06	38	71.1	65.05
B07	38	71.1	77.11
B08	38	71.1	64.22
B09	38	71.1	68.55
B10	38	71.1	62.84
B11	38	71.1	64.87
B12	38	71.1	57.71
A01	39	71.4	71
A02	39	71.4	80.22
A03	39	71.4	71.65
A04	39	71.4	67.55
A05	39	71.4	70.28
A06	39	71.4	74.14
A07	39	71.4	55.1
A08	39	71.4	70.47
A09	39	71.4	68.1
A10	39	71.4	71.89
A11	39	71.4	72.16
A12	39	71.4	69.96
B01	39	71.4	70.74
B02	39	71.4	74.03
B03	39	71.4	52.76
B04	39	71.4	90.5
B05	39	71.4	85.88
B06	39	71.4	65.47
B07	39	71.4	76.34
B08	39	71.4	64.84
B09	39	71.4	69.09
B10	39	71.4	63.08
B11	39	71.4	64.82
B12	39	71.4	57.85
A01	40	71.7	70.72
A02	40	71.7	80.02
A03	40	71.7	71.83
A04	40	71.7	67.8
A05	40	71.7	70.4
A06	40	71.7	74.38
A07	40	71.7	55.18
A08	40	71.7	70.66
A09	40	71.7	68.01
A10	40	71.7	71.81
A11	40	71.7	71.98
A12	40	71.7	69.97
B01	40	71.7	67.63
B02	40	71.7	73.32
B03	40	71.7	53.29
B04	40	71.7	90.93
B05	40	71.7	86.03
B06	40	71.7	65.86
B07	40	71.7	75.66
B08	40	71.7	65.42
B09	40	71.7	69.59
B10	40	71.7	63.29
B11	40	71.7	64.73
B12	40	71.7	57.95
A01	41	72	70.38
A02	41	72	79.75
A03	41	72	71.94
A04	41	72	67.96
A05	41	72	70.43
A06	41	72	74.54
A07	41	72	55.18
A08	41	72	70.74
A09	41	72	67.81
A10	41	72	71.64
A11	41	72	71.73
A12	41	72	69.9
B01	41	72	64.15
B02	41	72	72.59
B03	41	72	53.78
B04	41	72	91.31
B05	41	72	86.13
B06	41	72	66.22
B07	41	72	74.95
B08	41	72	65.95
B09	41	72	70.04
B10	41	72	63.45
B11	41	72	64.58
B12	41	72	58.01
A01	42	72.3	70
A02	42	72.3	79.43
A03	42	72.3	71.98
A04	42	72.3	68.01
A05	42	72.3	70.37
A06	42	72.3	74.61
A07	42	72.3	55.11
A08	42	72.3	70.71
A09	42	72.3	67.52
A10	42	72.3	71.41
A11	42	72.3	71.4
A12	42	72.3	69.74
B01	42	72.3	60.56
B02	42	72.3	71.82
B03	42	72.3	54.22
B04	42	72.3	91.63
B05	42	72.3	86.2
B06	42	72.3	66.55
B07	42	72.3	74.25
B08	42	72.3	66.44
B09	42	72.3	70.45
B10	42	72.3	63.58
B11	42	72.3	64.37
B12	42	72.3	58.02
A01	43	72.6	69.57
A02	43	72.6	79.05
A03	43	72.6	71.94
A04	43	72.6	67.97
A05	43	72.6	70.23
A06	43	72.6	74.61
A07	43	72.6	54.98
A08	43	72.6	70.59
A09	43	72.6	67.13
A10	43	72.6	71.1
A11	43	72.6	71.01
A12	43	72.6	69.5
B01	43	72.6	57.16
B02	43	72.6	71.03
B03	43	72.6	54.63
B04	43	72.6	91.9
B05	43	72.6	86.23
B06	43	72.6	66.83
B07	43	72.6	73.56
B08	43	72.6	66.88
B09	43	72.6	70.81
B10	43	72.6	63.66
B11	43	72.6	64.11
B12	43	72.6	57.98
A01	44	72.9	69.1
A02	44	72.9	78.64
A03	44	72.9	71.84
A04	44	72.9	67.83
A05	44	72.9	70.01
A06	44	72.9	74.54
A07	44	72.9	54.79
A08	44	72.9	70.37
A09	44	72.9	66.67
A10	44	72.9	70.73
A11	44	72.9	70.56
A12	44	72.9	69.19
B01	44	72.9	54.16
B02	44	72.9	70.23
B03	44	72.9	55
B04	44	72.9	92.12
B05	44	72.9	86.21
B06	44	72.9	67.08
B07	44	72.9	72.87
B08	44	72.9	67.26
B09	44	72.9	71.12
B10	44	72.9	63.69
B11	44	72.9	63.78
B12	44	72.9	57.9
A01	45	73.2	68.61
A02	45	73.2	78.19
A03	45	73.2	71.68
A04	45	73.2	67.62
A05	45	73.2	69.72
A06	45	73.2	74.41
A07	45	73.2	54.53
A08	45	73.2	70.07
A09	45	73.2	66.13
A10	45	73.2	70.31
A11	45	73.2	70.06
A12	45	73.2	68.82
B01	45	73.2	51.71
B02	45	73.2	69.43
B03	45	73.2	55.31
B04	45	73.2	92.27
B05	45	73.2	86.14
B06	45	73.2	67.28
B07	45	73.2	72.16
B08	45	73.2	67.58
B09	45	73.2	71.37
B10	45	73.2	63.68
B11	45	73.2	63.4
B12	45	73.2	57.76
A01	46	73.5	68.1
A02	46	73.5	77.72
A03	46	73.5	71.47
A04	46	73.5	67.35
A05	46	73.5	69.36
A06	46	73.5	74.23
A07	46	73.5	54.24
A08	46	73.5	69.7
A09	46	73.5	65.53
A10	46	73.5	69.83
A11	46	73.5	69.51
A12	46	73.5	68.39
B01	46	73.5	49.86
B02	46	73.5	68.64
B03	46	73.5	55.58
B04	46	73.5	92.35
B05	46	73.5	86.04
B06	46	73.5	67.44
B07	46	73.5	71.42
B08	46	73.5	67.84
B09	46	73.5	71.57
B10	46	73.5	63.62
B11	46	73.5	62.96
B12	46	73.5	57.57
A01	47	73.8	67.58
A02	47	73.8	77.23
A03	47	73.8	71.21
A04	47	73.8	67.02
A05	47	73.8	68.94
A06	47	73.8	74.02
A07	47	73.8	53.9
A08	47	73.8	69.29
A09	47	73.8	64.87
A10	47	73.8	69.32
A11	47	73.8	68.92
A12	47	73.8	67.91
B01	47	73.8	48.6
B02	47	73.8	67.89
B03	47	73.8	55.79
B04	47	73.8	92.37
B05	47	73.8	85.88
B06	47	73.8	67.56
B07	47	73.8	70.67
B08	47	73.8	68.04
B09	47	73.8	71.7
B10	47	73.8	63.51
B11	47	73.8	62.47
B12	47	73.8	57.33
A01	48	74.1	67.05
A02	48	74.1	76.73
A03	48	74.1	70.92
A04	48	74.1	66.65
A05	48	74.1	68.47
A06	48	74.1	73.78
A07	48	74.1	53.53
A08	48	74.1	68.84
A09	48	74.1	64.17
A10	48	74.1	68.78
A11	48	74.1	68.31
A12	48	74.1	67.4
B01	48	74.1	47.86
B02	48	74.1	67.19
B03	48	74.1	55.96
B04	48	74.1	92.32
B05	48	74.1	85.68
B06	48	74.1	67.64
B07	48	74.1	69.92
B08	48	74.1	68.18
B09	48	74.1	71.78
B10	48	74.1	63.35
B11	48	74.1	61.92
B12	48	74.1	57.03
A01	49	74.4	66.54
A02	49	74.4	76.24
A03	49	74.4	70.6
A04	49	74.4	66.25
A05	49	74.4	67.96
A06	49	74.4	73.54
A07	49	74.4	53.15
A08	49	74.4	68.37
A09	49	74.4	63.44
A10	49	74.4	68.23
A11	49	74.4	67.67
A12	49	74.4	66.86
B01	49	74.4	47.58
B02	49	74.4	66.57
B03	49	74.4	56.08
B04	49	74.4	92.21
B05	49	74.4	85.43
B06	49	74.4	67.67
B07	49	74.4	69.22
B08	49	74.4	68.25
B09	49	74.4	71.79
B10	49	74.4	63.14
B11	49	74.4	61.33
B12	49	74.4	56.69
A01	50	74.7	66.04
A02	50	74.7	75.75
A03	50	74.7	70.27
A04	50	74.7	65.85
A05	50	74.7	67.41
A06	50	74.7	73.29
A07	50	74.7	52.75
A08	50	74.7	67.9
A09	50	74.7	62.69
A10	50	74.7	67.66
A11	50	74.7	67.03
A12	50	74.7	66.31
B01	50	74.7	47.66
B02	50	74.7	66.02
B03	50	74.7	56.15
B04	50	74.7	92.03
B05	50	74.7	85.14
B06	50	74.7	67.66
B07	50	74.7	68.59
B08	50	74.7	68.27
B09	50	74.7	71.75
B10	50	74.7	62.89
B11	50	74.7	60.69
B12	50	74.7	56.29
A01	51	75	65.56
A02	51	75	75.29
A03	51	75	69.93
A04	51	75	65.44
A05	51	75	66.82
A06	51	75	73.07
A07	51	75	52.35
A08	51	75	67.44
A09	51	75	61.91
A10	51	75	67.1
A11	51	75	66.38
A12	51	75	65.75
B01	51	75	48.01
B02	51	75	65.55
B03	51	75	56.17
B04	51	75	91.79
B05	51	75	84.81
B06	51	75	67.62
B07	51	75	68.03
B08	51	75	68.22
B09	51	75	71.66
B10	51	75	62.6
B11	51	75	60.01
B12	51	75	55.85
A01	52	75.3	65.11
A02	52	75.3	74.85
A03	52	75.3	69.6
A04	52	75.3	65.04
A05	52	75.3	66.2
A06	52	75.3	72.86
A07	52	75.3	51.96
A08	52	75.3	67.02
A09	52	75.3	61.12
A10	52	75.3	66.54
A11	52	75.3	65.74
A12	52	75.3	65.19
B01	52	75.3	48.58
B02	52	75.3	65.16
B03	52	75.3	56.15
B04	52	75.3	91.48
B05	52	75.3	84.44
B06	52	75.3	67.54
B07	52	75.3	67.55
B08	52	75.3	68.12
B09	52	75.3	71.52
B10	52	75.3	62.27
B11	52	75.3	59.31
B12	52	75.3	55.36
A01	53	75.6	64.7
A02	53	75.6	74.44
A03	53	75.6	69.29
A04	53	75.6	64.67
A05	53	75.6	65.54
A06	53	75.6	72.7
A07	53	75.6	51.58
A08	53	75.6	66.65
A09	53	75.6	60.31
A10	53	75.6	66
A11	53	75.6	65.1
A12	53	75.6	64.64
B01	53	75.6	49.31
B02	53	75.6	64.84
B03	53	75.6	56.1
B04	53	75.6	91.12
B05	53	75.6	84.03
B06	53	75.6	67.43
B07	53	75.6	67.12
B08	53	75.6	67.96
B09	53	75.6	71.33
B10	53	75.6	61.91
B11	53	75.6	58.58
B12	53	75.6	54.84
A01	54	75.9	64.33
A02	54	75.9	74.07
A03	54	75.9	69
A04	54	75.9	64.33
A05	54	75.9	64.85
A06	54	75.9	72.58
A07	54	75.9	51.22
A08	54	75.9	66.33
A09	54	75.9	59.48
A10	54	75.9	65.48
A11	54	75.9	64.49
A12	54	75.9	64.11
B01	54	75.9	50.14
B02	54	75.9	64.59
B03	54	75.9	56.01
B04	54	75.9	90.7
B05	54	75.9	83.59
B06	54	75.9	67.29
B07	54	75.9	66.74
B08	54	75.9	67.77
B09	54	75.9	71.11
B10	54	75.9	61.52
B11	54	75.9	57.84
B12	54	75.9	54.27
A01	55	76.2	64.01
A02	55	76.2	73.75
A03	55	76.2	68.74
A04	55	76.2	64.03
A05	55	76.2	64.12
A06	55	76.2	72.52
A07	55	76.2	50.89
A08	55	76.2	66.09
A09	55	76.2	58.62
A10	55	76.2	64.99
A11	55	76.2	63.91
A12	55	76.2	63.61
B01	55	76.2	51.06
B02	55	76.2	64.4
B03	55	76.2	55.9
B04	55	76.2	90.23
B05	55	76.2	83.11
B06	55	76.2	67.12
B07	55	76.2	66.41
B08	55	76.2	67.53
B09	55	76.2	70.85
B10	55	76.2	61.12
B11	55	76.2	57.11
B12	55	76.2	53.68
A01	56	76.5	63.75
A02	56	76.5	73.47
A03	56	76.5	68.52
A04	56	76.5	63.78
A05	56	76.5	63.35
A06	56	76.5	72.52
A07	56	76.5	50.6
A08	56	76.5	65.94
A09	56	76.5	57.74
A10	56	76.5	64.54
A11	56	76.5	63.36
A12	56	76.5	63.14
B01	56	76.5	52.04
B02	56	76.5	64.29
B03	56	76.5	55.76
B04	56	76.5	89.72
B05	56	76.5	82.61
B06	56	76.5	66.94
B07	56	76.5	66.11
B08	56	76.5	67.27
B09	56	76.5	70.58
B10	56	76.5	60.69
B11	56	76.5	56.38
B12	56	76.5	53.06
A01	57	76.8	63.56
A02	57	76.8	73.25
A03	57	76.8	68.36
A04	57	76.8	63.6
A05	57	76.8	62.53
A06	57	76.8	72.6
A07	57	76.8	50.35
A08	57	76.8	65.89
A09	57	76.8	56.82
A10	57	76.8	64.12
A11	57	76.8	62.86
A12	57	76.8	62.71
B01	57	76.8	53.06
B02	57	76.8	64.25
B03	57	76.8	55.62
B04	57	76.8	89.16
B05	57	76.8	82.09
B06	57	76.8	66.74
B07	57	76.8	65.85
B08	57	76.8	66.98
B09	57	76.8	70.29
B10	57	76.8	60.26
B11	57	76.8	55.68
B12	57	76.8	52.43
A01	58	77.1	63.44
A02	58	77.1	73.1
A03	58	77.1	68.25
A04	58	77.1	63.49
A05	58	77.1	61.65
A06	58	77.1	72.75
A07	58	77.1	50.16
A08	58	77.1	65.94
A09	58	77.1	55.85
A10	58	77.1	63.76
A11	58	77.1	62.42
A12	58	77.1	62.33
B01	58	77.1	54.11
B02	58	77.1	64.29
B03	58	77.1	55.46
B04	58	77.1	88.58
B05	58	77.1	81.55
B06	58	77.1	66.53
B07	58	77.1	65.65
B08	58	77.1	66.67
B09	58	77.1	69.99
B10	58	77.1	59.83
B11	58	77.1	55
B12	58	77.1	51.78
A01	59	77.4	63.41
A02	59	77.4	73.01
A03	59	77.4	68.2
A04	59	77.4	63.47
A05	59	77.4	60.69
A06	59	77.4	73
A07	59	77.4	50.02
A08	59	77.4	66.11
A09	59	77.4	54.82
A10	59	77.4	63.46
A11	59	77.4	62.06
A12	59	77.4	62.02
B01	59	77.4	55.18
B02	59	77.4	64.4
B03	59	77.4	55.31
B04	59	77.4	87.96
B05	59	77.4	80.99
B06	59	77.4	66.31
B07	59	77.4	65.49
B08	59	77.4	66.36
B09	59	77.4	69.7
B10	59	77.4	59.41
B11	59	77.4	54.38
B12	59	77.4	51.12
A01	60	77.7	63.47
A02	60	77.7	72.99
A03	60	77.7	68.24
A04	60	77.7	63.55
A05	60	77.7	59.65
A06	60	77.7	73.35
A07	60	77.7	49.95
A08	60	77.7	66.41
A09	60	77.7	53.73
A10	60	77.7	63.22
A11	60	77.7	61.78
A12	60	77.7	61.79
B01	60	77.7	56.27
B02	60	77.7	64.6
B03	60	77.7	55.16
B04	60	77.7	87.32
B05	60	77.7	80.43
B06	60	77.7	66.09
B07	60	77.7	65.39
B08	60	77.7	66.05
B09	60	77.7	69.41
B10	60	77.7	59
B11	60	77.7	53.81
B12	60	77.7	50.46
A01	61	78	63.65
A02	61	78	73.07
A03	61	78	68.36
A04	61	78	63.75
A05	61	78	58.5
A06	61	78	73.81
A07	61	78	49.97
A08	61	78	66.85
A09	61	78	52.58
A10	61	78	63.06
A11	61	78	61.61
A12	61	78	61.65
B01	61	78	57.38
B02	61	78	64.88
B03	61	78	55.03
B04	61	78	86.67
B05	61	78	79.85
B06	61	78	65.87
B07	61	78	65.35
B08	61	78	65.76
B09	61	78	69.14
B10	61	78	58.6
B11	61	78	53.31
B12	61	78	49.81
A01	62	78.3	63.96
A02	62	78.3	73.25
A03	62	78.3	68.58
A04	62	78.3	64.09
A05	62	78.3	57.23
A06	62	78.3	74.41
A07	62	78.3	50.08
A08	62	78.3	67.44
A09	62	78.3	51.39
A10	62	78.3	62.99
A11	62	78.3	61.58
A12	62	78.3	61.62
B01	62	78.3	58.49
B02	62	78.3	65.24
B03	62	78.3	54.91
B04	62	78.3	86
B05	62	78.3	79.27
B06	62	78.3	65.65
B07	62	78.3	65.36
B08	62	78.3	65.48
B09	62	78.3	68.89
B10	62	78.3	58.23
B11	62	78.3	52.88
B12	62	78.3	49.17
A01	63	78.6	64.42
A02	63	78.6	73.55
A03	63	78.6	68.92
A04	63	78.6	64.59
A05	63	78.6	55.8
A06	63	78.6	75.17
A07	63	78.6	50.32
A08	63	78.6	68.22
A09	63	78.6	50.2
A10	63	78.6	63.02
A11	63	78.6	61.7
A12	63	78.6	61.72
B01	63	78.6	59.56
B02	63	78.6	65.67
B03	63	78.6	54.82
B04	63	78.6	85.33
B05	63	78.6	78.69
B06	63	78.6	65.43
B07	63	78.6	65.41
B08	63	78.6	65.22
B09	63	78.6	68.66
B10	63	78.6	57.89
B11	63	78.6	52.54
B12	63	78.6	48.56
A01	64	78.9	65.07
A02	64	78.9	74.02
A03	64	78.9	69.4
A04	64	78.9	65.28
A05	64	78.9	54.21
A06	64	78.9	76.12
A07	64	78.9	50.72
A08	64	78.9	69.21
A09	64	78.9	49.09
A10	64	78.9	63.19
A11	64	78.9	62.03
A12	64	78.9	61.97
B01	64	78.9	60.51
B02	64	78.9	66.18
B03	64	78.9	54.76
B04	64	78.9	84.65
B05	64	78.9	78.11
B06	64	78.9	65.21
B07	64	78.9	65.49
B08	64	78.9	65
B09	64	78.9	68.47
B10	64	78.9	57.58
B11	64	78.9	52.3
B12	64	78.9	47.97
A01	65	79.2	65.95
A02	65	79.2	74.7
A03	65	79.2	70.06
A04	65	79.2	66.22
A05	65	79.2	52.43
A06	65	79.2	77.31
A07	65	79.2	51.32
A08	65	79.2	70.45
A09	65	79.2	48.23
A10	65	79.2	63.51
A11	65	79.2	62.61
A12	65	79.2	62.43
B01	65	79.2	61.41
B02	65	79.2	66.76
B03	65	79.2	54.73
B04	65	79.2	83.97
B05	65	79.2	77.54
B06	65	79.2	65.01
B07	65	79.2	65.59
B08	65	79.2	64.81
B09	65	79.2	68.3
B10	65	79.2	57.31
B11	65	79.2	52.15
B12	65	79.2	47.41
A01	66	79.5	67.13
A02	66	79.5	75.69
A03	66	79.5	70.94
A04	66	79.5	67.46
A05	66	79.5	50.51
A06	66	79.5	78.81
A07	66	79.5	52.18
A08	66	79.5	72.03
A09	66	79.5	47.87
A10	66	79.5	64.02
A11	66	79.5	63.5
A12	66	79.5	63.13
B01	66	79.5	62.34
B02	66	79.5	67.37
B03	66	79.5	54.74
B04	66	79.5	83.29
B05	66	79.5	76.97
B06	66	79.5	64.81
B07	66	79.5	65.7
B08	66	79.5	64.68
B09	66	79.5	68.17
B10	66	79.5	57.08
B11	66	79.5	52.12
B12	66	79.5	46.91
A01	67	79.8	68.72
A02	67	79.8	77.09
A03	67	79.8	72.12
A04	67	79.8	69.1
A05	67	79.8	48.52
A06	67	79.8	80.74
A07	67	79.8	53.41
A08	67	79.8	74.07
A09	67	79.8	48.41
A10	67	79.8	64.8
A11	67	79.8	64.81
A12	67	79.8	64.19
B01	67	79.8	63.35
B02	67	79.8	67.91
B03	67	79.8	54.78
B04	67	79.8	82.61
B05	67	79.8	76.4
B06	67	79.8	64.62
B07	67	79.8	65.82
B08	67	79.8	64.59
B09	67	79.8	68.08
B10	67	79.8	56.88
B11	67	79.8	52.19
B12	67	79.8	46.45
A01	68	80.1	70.87
A02	68	80.1	79.11
A03	68	80.1	73.7
A04	68	80.1	71.29
A05	68	80.1	46.71
A06	68	80.1	83.25
A07	68	80.1	55.16
A08	68	80.1	76.73
A09	68	80.1	50.39
A10	68	80.1	65.93
A11	68	80.1	66.65
A12	68	80.1	65.75
B01	68	80.1	64.41
B02	68	80.1	68.35
B03	68	80.1	54.87
B04	68	80.1	81.94
B05	68	80.1	75.85
B06	68	80.1	64.44
B07	68	80.1	65.91
B08	68	80.1	64.57
B09	68	80.1	68.02
B10	68	80.1	56.72
B11	68	80.1	52.37
B12	68	80.1	46.07
A01	69	80.4	73.85
A02	69	80.4	82.03
A03	69	80.4	75.87
A04	69	80.4	74.25
A05	69	80.4	45.53
A06	69	80.4	86.62
A07	69	80.4	57.65
A08	69	80.4	80.33
A09	69	80.4	54.53
A10	69	80.4	67.6
A11	69	80.4	69.24
A12	69	80.4	68.04
B01	69	80.4	65.51
B02	69	80.4	68.77
B03	69	80.4	55
B04	69	80.4	81.28
B05	69	80.4	75.3
B06	69	80.4	64.28
B07	69	80.4	65.96
B08	69	80.4	64.61
B09	69	80.4	67.99
B10	69	80.4	56.6
B11	69	80.4	52.66
B12	69	80.4	45.77
A01	70	80.7	78.07
A02	70	80.7	86.3
A03	70	80.7	78.88
A04	70	80.7	78.31
A05	70	80.7	45.81
A06	70	80.7	91.24
A07	70	80.7	61.28
A08	70	80.7	85.3
A09	70	80.7	61.6
A10	70	80.7	70.07
A11	70	80.7	72.91
A12	70	80.7	71.43
B01	70	80.7	66.63
B02	70	80.7	69.25
B03	70	80.7	55.17
B04	70	80.7	80.62
B05	70	80.7	74.75
B06	70	80.7	64.13
B07	70	80.7	66.03
B08	70	80.7	64.73
B09	70	80.7	68
B10	70	80.7	56.52
B11	70	80.7	53.05
B12	70	80.7	45.56
A01	71	81	84.16
A02	71	81	92.58
A03	71	81	83.13
A04	71	81	84.03
A05	71	81	48.9
A06	71	81	97.75
A07	71	81	66.64
A08	71	81	92.36
A09	71	81	72.33
A10	71	81	73.76
A11	71	81	78.15
A12	71	81	76.48
B01	71	81	67.76
B02	71	81	69.8
B03	71	81	55.39
B04	71	81	79.97
B05	71	81	74.22
B06	71	81	64.02
B07	71	81	66.13
B08	71	81	64.94
B09	71	81	68.03
B10	71	81	56.48
B11	71	81	53.54
B12	71	81	45.47
A01	72	81.3	93.14
A02	72	81.3	101.92
A03	72	81.3	89.25
A04	72	81.3	92.26
A05	72	81.3	56.82
A06	72	81.3	107.15
A07	72	81.3	74.68
A08	72	81.3	102.58
A09	72	81.3	87.31
A10	72	81.3	79.41
A11	72	81.3	85.79
A12	72	81.3	84
B01	72	81.3	68.89
B02	72	81.3	70.42
B03	72	81.3	55.65
B04	72	81.3	79.32
B05	72	81.3	73.7
B06	72	81.3	63.93
B07	72	81.3	66.26
B08	72	81.3	65.24
B09	72	81.3	68.08
B10	72	81.3	56.47
B11	72	81.3	54.11
B12	72	81.3	45.5
A01	73	81.6	106.56
A02	73	81.6	115.92
A03	73	81.6	98.31
A04	73	81.6	104.41
A05	73	81.6	72.22
A06	73	81.6	121
A07	73	81.6	86.86
A08	73	81.6	117.68
A09	73	81.6	107.22
A10	73	81.6	88.26
A11	73	81.6	97.06
A12	73	81.6	95.24
B01	73	81.6	70
B02	73	81.6	71.1
B03	73	81.6	55.96
B04	73	81.6	78.68
B05	73	81.6	73.18
B06	73	81.6	63.88
B07	73	81.6	66.42
B08	73	81.6	65.64
B09	73	81.6	68.15
B10	73	81.6	56.49
B11	73	81.6	54.75
B12	73	81.6	45.68
A01	74	81.9	126.83
A02	74	81.9	137.07
A03	74	81.9	112.09
A04	74	81.9	122.66
A05	74	81.9	98.05
A06	74	81.9	141.72
A07	74	81.9	105.42
A08	74	81.9	140.36
A09	74	81.9	133.47
A10	74	81.9	102.56
A11	74	81.9	113.96
A12	74	81.9	112.08
B01	74	81.9	71.1
B02	74	81.9	71.84
B03	74	81.9	56.31
B04	74	81.9	78.03
B05	74	81.9	72.68
B06	74	81.9	63.87
B07	74	81.9	66.6
B08	74	81.9	66.16
B09	74	81.9	68.23
B10	74	81.9	56.53
B11	74	81.9	55.44
B12	74	81.9	46.03
A01	75	82.2	157.66
A02	75	82.2	169.31
A03	75	82.2	133.7
A04	75	82.2	150.35
A05	75	82.2	137.2
A06	75	82.2	173.04
A07	75	82.2	133.76
A08	75	82.2	174.82
A09	75	82.2	169.34
A10	75	82.2	126.48
A11	75	82.2	139.55
A12	75	82.2	137.5
B01	75	82.2	72.18
B02	75	82.2	72.65
B03	75	82.2	56.71
B04	75	82.2	77.39
B05	75	82.2	72.18
B06	75	82.2	63.91
B07	75	82.2	66.79
B08	75	82.2	66.81
B09	75	82.2	68.31
B10	75	82.2	56.59
B11	75	82.2	56.18
B12	75	82.2	46.55
A01	76	82.5	204.47
A02	76	82.5	218.61
A03	76	82.5	168.36
A04	76	82.5	192.46
A05	76	82.5	192.7
A06	76	82.5	220.43
A07	76	82.5	176.69
A08	76	82.5	227.12
A09	76	82.5	220.69
A10	76	82.5	167.21
A11	76	82.5	178.54
A12	76	82.5	176.12
B01	76	82.5	73.24
B02	76	82.5	73.5
B03	76	82.5	57.14
B04	76	82.5	76.74
B05	76	82.5	71.68
B06	76	82.5	64
B07	76	82.5	66.99
B08	76	82.5	67.59
B09	76	82.5	68.39
B10	76	82.5	56.66
B11	76	82.5	56.94
B12	76	82.5	47.26
A01	77	82.8	273.52
A02	77	82.8	292.14
A03	77	82.8	224.05
A04	77	82.8	255.21
A05	77	82.8	268.22
A06	77	82.8	290.49
A07	77	82.8	238.46
A08	77	82.8	303.39
A09	77	82.8	294.22
A10	77	82.8	234.32
A11	77	82.8	237.04
A12	77	82.8	234.09
B01	77	82.8	74.28
B02	77	82.8	74.4
B03	77	82.8	57.62
B04	77	82.8	76.08
B05	77	82.8	71.19
B06	77	82.8	64.14
B07	77	82.8	67.16
B08	77	82.8	68.5
B09	77	82.8	68.45
B10	77	82.8	56.74
B11	77	82.8	57.7
B12	77	82.8	48.15
A01	78	83.1	365.44
A02	78	83.1	391.18
A03	78	83.1	308.24
A04	78	83.1	341.72
A05	78	83.1	363.45
A06	78	83.1	385.5
A07	78	83.1	315.41
A08	78	83.1	401.73
A09	78	83.1	389.6
A10	78	83.1	330.33
A11	78	83.1	318.24
A12	78	83.1	314.87
B01	78	83.1	75.29
B02	78	83.1	75.31
B03	78	83.1	58.14
B04	78	83.1	75.41
B05	78	83.1	70.71
B06	78	83.1	64.34
B07	78	83.1	67.28
B08	78	83.1	69.55
B09	78	83.1	68.48
B10	78	83.1	56.83
B11	78	83.1	58.45
B12	78	83.1	49.22
A01	79	83.4	464.73
A02	79	83.4	499.29
A03	79	83.4	415.12
A04	79	83.4	441.49
A05	79	83.4	463.99
A06	79	83.4	492.06
A07	79	83.4	390.3
A08	79	83.4	502.61
A09	79	83.4	489.43
A10	79	83.4	436.26
A11	79	83.4	412.32
A12	79	83.4	409.16
B01	79	83.4	76.24
B02	79	83.4	76.22
B03	79	83.4	58.69
B04	79	83.4	74.72
B05	79	83.4	70.22
B06	79	83.4	64.59
B07	79	83.4	67.31
B08	79	83.4	70.71
B09	79	83.4	68.47
B10	79	83.4	56.91
B11	79	83.4	59.17
B12	79	83.4	50.45
A01	80	83.7	543.29
A02	80	83.7	586.06
A03	80	83.7	516.72
A04	80	83.7	528.43
A05	80	83.7	543.29
A06	80	83.7	580.96
A07	80	83.7	440.74
A08	80	83.7	576.27
A09	80	83.7	565.2
A10	80	83.7	518.44
A11	80	83.7	494.85
A12	80	83.7	493
B01	80	83.7	77.11
B02	80	83.7	77.1
B03	80	83.7	59.27
B04	80	83.7	74
B05	80	83.7	69.73
B06	80	83.7	64.9
B07	80	83.7	67.19
B08	80	83.7	71.96
B09	80	83.7	68.41
B10	80	83.7	56.99
B11	80	83.7	59.85
B12	80	83.7	51.78
A01	81	84	576.28
A02	81	84	624.29
A03	81	84	578.69
A04	81	84	575.34
A05	81	84	577.31
A06	81	84	623.8
A07	81	84	450.96
A08	81	84	599.38
A09	81	84	593.27
A10	81	84	550.4
A11	81	84	540.51
A12	81	84	541.24
B01	81	84	77.87
B02	81	84	77.93
B03	81	84	59.89
B04	81	84	73.24
B05	81	84	69.23
B06	81	84	65.26
B07	81	84	66.85
B08	81	84	73.26
B09	81	84	68.29
B10	81	84	57.06
B11	81	84	60.48
B12	81	84	53.18
A01	82	84.3	552.39
A02	82	84.3	601.19
A03	82	84.3	580.4
A04	82	84.3	566.73
A05	82	84.3	555.03
A06	82	84.3	606.24
A07	82	84.3	417.24
A08	82	84.3	563.92
A09	82	84.3	564.17
A10	82	84.3	523.52
A11	82	84.3	534.73
A12	82	84.3	538.85
B01	82	84.3	78.46
B02	82	84.3	78.67
B03	82	84.3	60.54
B04	82	84.3	72.44
B05	82	84.3	68.72
B06	82	84.3	65.67
B07	82	84.3	66.22
B08	82	84.3	74.53
B09	82	84.3	68.08
B10	82	84.3	57.14
B11	82	84.3	61.03
B12	82	84.3	54.57
A01	83	84.6	477.84
A02	83	84.6	522.74
A03	83	84.6	522.01
A04	83	84.6	504.14
A05	83	84.6	482.41
A06	83	84.6	532.51
A07	83	84.6	349
A08	83	84.6	479.13
A09	83	84.6	485.44
A10	83	84.6	447.73
A11	83	84.6	478.22
A12	83	84.6	485.54
B01	83	84.6	78.87
B02	83	84.6	79.3
B03	83	84.6	61.24
B04	83	84.6	71.58
B05	83	84.6	68.18
B06	83	84.6	66.13
B07	83	84.6	65.24
B08	83	84.6	75.7
B09	83	84.6	67.78
B10	83	84.6	57.23
B11	83	84.6	61.51
B12	83	84.6	55.9
A01	84	84.9	374.76
A02	84	84.9	412.27
A03	84	84.9	422.59
A04	84	84.9	405.82
A05	84	84.9	380.92
A06	84	84.9	423.95
A07	84	84.9	265.87
[truncated: 833 more rows]

[truncated: 1 more sheets: 定量扩增曲线数据-FAM]
