# Supplementary material for: Anti-colorectal cancer effects of IRX4 and sensitivity studies to oxaliplatin
Source: Front Immunol. 2026 Jan 21;16:1581244. doi: 10.3389/fimmu.2025.1581244 (PMC12867854; doi:10.3389/fimmu.2025.1581244)
Supplement: Supplementary file 9 [file DataSheet9.zip › RT-qPCR/OE/OE--qPCRData analysis.xlsx]

## Sheet: Sheet1
			目的基因			GAPDH			SD目的	SD内参	△SD	目的基因	内参	△CT	△△CT	减	加	2^-△△CT(相对表达量)	正偏离	负偏离
		H-Vector	29.46	29.44	29.73	15.22	15.3	15.52	0.161967	0.155349	0.224425	29.5433	15.3467	14.1967	0	-0.224425	0.224425	1	0.168312	-0.144064	1	1.16831	0.855936
		H-OE	18.36	18.08	18.27	16.88	16.71	16.59	0.142945	0.145717	0.204124	18.2367	16.7267	1.51	-12.6867	-12.8908	-12.4825	6592.76	1002.01	-869.812	6592.76	7594.77	5722.95
		S-Vector	30.67	30.5	29.94	16.64	16.09	16.26	0.381969	0.281603	0.474552	30.37	16.33	14.04	0	-0.474552	0.474552	1	0.389487	-0.28031	1	1.38949	0.71969
		S-OE	20.5	20.42	20.48	15.78	15.77	15.93	0.0416333	0.0896289	0.0988264	20.4667	15.8267	4.64	-9.4	-9.49883	-9.30117	675.588	47.9005	-44.7292	675.588	723.489	630.859
	数据分析
						H-Vector	H-OE	S-Vector	S-OE
						1	6592.76	1	675.588
						1.16831	7594.77	1.38949	723.489
						0.855936	5722.95	0.71969	630.859
