# Supplementary material for: Anti-colorectal cancer effects of IRX4 and sensitivity studies to oxaliplatin
Source: Front Immunol. 2026 Jan 21;16:1581244. doi: 10.3389/fimmu.2025.1581244 (PMC12867854; doi:10.3389/fimmu.2025.1581244)
Supplement: Supplementary file 9 [file DataSheet9.zip › RT-qPCR/TissueS/Tissue-PCR-Data analysis.xlsx]

## Sheet: Sheet1
编号	目的基因	CT值	内参CT值	差值
1N	IRX4	36.1055	23.4476	12.6579	0.000154737	0.000359618	0.430282	1
1N	IRX4	34.5709	23.8685	10.7024	0.000600145		1.66884
1N	IRX4	35.3817	23.7899	11.5918	0.000323971		0.900875
1CA	IRX4	33.3457	18.8722	14.4735	4.39588e-05	0.000359618	0.122237	0.172495
1CA	IRX4	32.4842	18.8621	13.6221	7.93094e-05		0.220538
1CA	IRX4	33.0096	19.0513	13.9582	6.28285e-05		0.174709
2N	IRX4	36.052	23.0196	13.0324	0.000119355	0.000287467	0.415197	1
2N	IRX4	36.5862	23.0543	13.5319	8.44292e-05		0.2937
2N	IRX4	33.9124	23.3441	10.5683	0.000658617		2.2911
2CA	IRX4	34.0318	21.129	12.9027	0.000130583	0.000287467	0.454253	0.708212
2CA	IRX4	33.2309	21.1816	12.0493	0.000235933		0.820731
2CA	IRX4	33.5714	21.572	11.9994	0.000244247		0.849652
3N	IRX4	35.6116	23.7662	11.8455	0.000271743	0.000345177	0.787256	1
3N	IRX4	35.2806	23.3078	11.9727	0.000248801		0.720791
3N	IRX4	34.9335	24.0104	10.9232	0.000514989		1.49195
3CA	IRX4	34.929	18.9454	15.9835	1.5434e-05	0.000345177	0.0447132	0.0416228
3CA	IRX4	35.3253	18.9657	16.3596	1.18922e-05		0.0344526
3CA	IRX4	35.3254	19.3734	15.952	1.57755e-05		0.0457027
4N	IRX4	35.4445	22.6432	12.8013	0.000140097	0.000321021	0.43641	1
4N	IRX4	34.2267	22.7412	11.4856	0.000348734		1.08633
4N	IRX4	34.0246	22.9825	11.0421	0.000474234		1.47726
4CA	IRX4	36.3485	21.9245	14.424	4.54935e-05	0.000321021	0.141715	1.49457
4CA	IRX4	35.5529	21.6172	13.9358	6.38146e-05		0.198786
4CA	IRX4	31.6618	22.1075	9.55429	0.00133006		4.14321
5N	IRX4	28.98	13.86	15.12	2.80819e-05	2.03028e-05	1.38316	1
5N	IRX4	29.6	13.68	15.92	1.61288e-05		0.794415
5N	IRX4	29.93	14.06	15.87	1.66976e-05		0.822429
5CA	IRX4	29.58	13.28	16.3	1.2394e-05	2.03028e-05	0.610458	0.47996
5CA	IRX4	29.95	13.17	16.78	8.88621e-06		0.437685
5CA	IRX4	29.93	12.99	16.94	7.95338e-06		0.391739
6N	IRX4	28.55	14.41	14.14	5.53906e-05	5.55297e-05	0.997495	1
6N	IRX4	28.02	13.92	14.1	5.69478e-05		1.02554
6N	IRX4	28.27	14.1	14.17	5.42507e-05		0.976967
6CA	IRX4	33.52	13.42	20.1	8.8981e-07	5.55297e-05	0.016024	0.0188202
6CA	IRX4	33.25	13.45	19.8	1.09548e-06		0.0197279
6CA	IRX4	33.08	13.35	19.73	1.14995e-06		0.0207087
7N	IRX4	28.54	16.2	12.34	0.000192881	0.000192042	1.00437	1
7N	IRX4	28.32	16.01	12.31	0.000196934		1.02547
7N	IRX4	29.05	16.66	12.39	0.000186311		0.970157
7CA	IRX4	27.93	14.93	13	0.00012207	0.000192042	0.635644	0.689567
7CA	IRX4	27.56	14.82	12.74	0.000146177		0.76117
7CA	IRX4	27.74	14.82	12.92	0.000129031		0.671887
8N	IRX4	32.22	15.3	16.92	8.06441e-06	9.15929e-06	0.880462	1
8N	IRX4	32.32	15.3	17.02	7.52436e-06		0.8215
8N	IRX4	31.69	15.33	16.36	1.18891e-05		1.29804
8CA	IRX4	27.09	12.83	14.26	5.09697e-05	9.15929e-06	5.56481	5.49554
8CA	IRX4	27.08	12.88	14.2	5.31342e-05		5.80112
8CA	IRX4	27.06	12.68	14.38	4.69017e-05		5.12067
1N	GAPDH	23.4476
1N	GAPDH	23.8685
1N	GAPDH	23.7899
1CA	GAPDH	18.8722
1CA	GAPDH	18.8621
1CA	GAPDH	19.0513
2N	GAPDH	23.0196
2N	GAPDH	23.0543
2N	GAPDH	23.3441
2CA	GAPDH	21.129
2CA	GAPDH	21.1816
2CA	GAPDH	21.572
3N	GAPDH	23.7662
3N	GAPDH	23.3078
3N	GAPDH	24.0104
3CA	GAPDH	18.9454
3CA	GAPDH	18.9657
3CA	GAPDH	19.3734
4N	GAPDH	22.6432
4N	GAPDH	22.7412
4N	GAPDH	22.9825
4CA	GAPDH	21.9245
4CA	GAPDH	21.6172
4CA	GAPDH	22.1075
5N	GAPDH	13.86
5N	GAPDH	13.68
5N	GAPDH	14.06
5CA	GAPDH	13.28
5CA	GAPDH	13.17
5CA	GAPDH	12.99
6N	GAPDH	14.41
6N	GAPDH	13.92
6N	GAPDH	14.1
6CA	GAPDH	13.42
6CA	GAPDH	13.45
6CA	GAPDH	13.35
7N	GAPDH	16.2
7N	GAPDH	16.01
7N	GAPDH	16.66
7CA	GAPDH	14.93
7CA	GAPDH	14.82
7CA	GAPDH	14.82
8N	GAPDH	15.3
8N	GAPDH	15.3
8N	GAPDH	15.33
8CA	GAPDH	12.83
8CA	GAPDH	12.88
8CA	GAPDH	12.68

## Sheet: 数据分析
编号	目的基因CT	内参CT					相对表达量
1N	36.1055	23.4476	12.6579	0.000154737	0.000359618	0.430282	1
1N	34.5709	23.8685	10.7024	0.000600145		1.66884
1N	35.3817	23.7899	11.5918	0.000323971		0.900875
1CA	33.3457	18.8722	14.4735	4.39588e-05	0.000359618	0.122237	0.172495
1CA	32.4842	18.8621	13.6221	7.93094e-05		0.220538
1CA	33.0096	19.0513	13.9582	6.28285e-05		0.174709
2N	36.052	23.0196	13.0324	0.000119355	0.000287467	0.415197	1
2N	36.5862	23.0543	13.5319	8.44292e-05		0.2937
2N	33.9124	23.3441	10.5683	0.000658617		2.2911
2CA	34.0318	21.129	12.9027	0.000130583	0.000287467	0.454253	0.708212
2CA	33.2309	21.1816	12.0493	0.000235933		0.820731
2CA	33.5714	21.572	11.9994	0.000244247		0.849652
3N	35.6116	23.7662	11.8455	0.000271743	0.000345177	0.787256	1
3N	35.2806	23.3078	11.9727	0.000248801		0.720791
3N	34.9335	24.0104	10.9232	0.000514989		1.49195
3CA	34.929	18.9454	15.9835	1.5434e-05	0.000345177	0.0447132	0.0416228
3CA	35.3253	18.9657	16.3596	1.18922e-05		0.0344526
3CA	35.3254	19.3734	15.952	1.57755e-05		0.0457027
4N	35.4445	22.6432	12.8013	0.000140097	0.000321021	0.43641	1
4N	34.2267	22.7412	11.4856	0.000348734		1.08633
4N	34.0246	22.9825	11.0421	0.000474234		1.47726
4CA	36.3485	21.9245	14.424	4.54935e-05	0.000321021	0.141715	1.49457
4CA	35.5529	21.6172	13.9358	6.38146e-05		0.198786
4CA	31.6618	22.1075	9.55429	0.00133006		4.14321
5N	28.98	13.86	15.12	2.80819e-05	2.03028e-05	1.38316	1
5N	29.6	13.68	15.92	1.61288e-05		0.794415
5N	29.93	14.06	15.87	1.66976e-05		0.822429
5CA	29.58	13.28	16.3	1.2394e-05	2.03028e-05	0.610458	0.47996
5CA	29.95	13.17	16.78	8.88621e-06		0.437685
5CA	29.93	12.99	16.94	7.95338e-06		0.391739
6N	28.55	14.41	14.14	5.53906e-05	5.55297e-05	0.997495	1
6N	28.02	13.92	14.1	5.69478e-05		1.02554
6N	28.27	14.1	14.17	5.42507e-05		0.976967
6CA	33.52	13.42	20.1	8.8981e-07	5.55297e-05	0.016024	0.0188202
6CA	33.25	13.45	19.8	1.09548e-06		0.0197279
6CA	33.08	13.35	19.73	1.14995e-06		0.0207087
7N	28.54	16.2	12.34	0.000192881	0.000192042	1.00437	1
7N	28.32	16.01	12.31	0.000196934		1.02547
7N	29.05	16.66	12.39	0.000186311		0.970157
7CA	27.93	14.93	13	0.00012207	0.000192042	0.635644	0.689567
7CA	27.56	14.82	12.74	0.000146177		0.76117
7CA	27.74	14.82	12.92	0.000129031		0.671887
8N	32.22	15.3	16.92	8.06441e-06	9.15929e-06	0.880462	1
8N	32.32	15.3	17.02	7.52436e-06		0.8215
8N	31.69	15.33	16.36	1.18891e-05		1.29804
8CA	27.09	12.83	14.26	5.09697e-05	9.15929e-06	5.56481	5.49554
8CA	27.08	12.88	14.2	5.31342e-05		5.80112
8CA	27.06	12.68	14.38	4.69017e-05		5.12067
