# Supplementary material for: Anti-colorectal cancer effects of IRX4 and sensitivity studies to oxaliplatin
Source: Front Immunol. 2026 Jan 21;16:1581244. doi: 10.3389/fimmu.2025.1581244 (PMC12867854; doi:10.3389/fimmu.2025.1581244)
Supplement: Supplementary file 9 [file DataSheet9.zip › RT-qPCR/TissueS/Tissue-PCR-Original data.xlsx]

## Sheet: Sheet1
原始数据
编号	目的基因	CT值	内参基因	CT值
1N	IRX4	36.1055	GAPDH	23.4476
1N	IRX4	34.5709	GAPDH	23.8685
1N	IRX4	35.3817	GAPDH	23.7899
1CA	IRX4	33.3457	GAPDH	18.8722
1CA	IRX4	32.4842	GAPDH	18.8621
1CA	IRX4	33.0096	GAPDH	19.0513
2N	IRX4	36.052	GAPDH	23.0196
2N	IRX4	36.5862	GAPDH	23.0543
2N	IRX4	33.9124	GAPDH	23.3441
2CA	IRX4	34.0318	GAPDH	21.129
2CA	IRX4	33.2309	GAPDH	21.1816
2CA	IRX4	33.5714	GAPDH	21.572
3N	IRX4	35.6116	GAPDH	23.7662
3N	IRX4	35.2806	GAPDH	23.3078
3N	IRX4	34.9335	GAPDH	24.0104
3CA	IRX4	34.929	GAPDH	18.9454
3CA	IRX4	35.3253	GAPDH	18.9657
3CA	IRX4	35.3254	GAPDH	19.3734
4N	IRX4	35.4445	GAPDH	22.6432
4N	IRX4	34.2267	GAPDH	22.7412
4N	IRX4	34.0246	GAPDH	22.9825
4CA	IRX4	36.3485	GAPDH	21.9245
4CA	IRX4	35.5529	GAPDH	21.6172
4CA	IRX4	31.6618	GAPDH	22.1075
5N	IRX4	28.98	GAPDH	13.86
5N	IRX4	29.6	GAPDH	13.68
5N	IRX4	29.93	GAPDH	14.06
5CA	IRX4	29.58	GAPDH	13.28
5CA	IRX4	29.95	GAPDH	13.17
5CA	IRX4	29.93	GAPDH	12.99
6N	IRX4	28.55	GAPDH	14.41
6N	IRX4	28.02	GAPDH	13.92
6N	IRX4	28.27	GAPDH	14.1
6CA	IRX4	33.52	GAPDH	13.42
6CA	IRX4	33.25	GAPDH	13.45
6CA	IRX4	33.08	GAPDH	13.35
7N	IRX4	28.54	GAPDH	16.2
7N	IRX4	28.32	GAPDH	16.01
7N	IRX4	29.05	GAPDH	16.66
7CA	IRX4	27.93	GAPDH	14.93
7CA	IRX4	27.56	GAPDH	14.82
7CA	IRX4	27.74	GAPDH	14.82
8N	IRX4	32.22	GAPDH	15.3
8N	IRX4	32.32	GAPDH	15.3
8N	IRX4	31.69	GAPDH	15.33
8CA	IRX4	27.09	GAPDH	12.83
8CA	IRX4	27.08	GAPDH	12.88
8CA	IRX4	27.06	GAPDH	12.68
9N	IRX4	33.1247	GAPDH	21.0211
9N	IRX4	33.1856	GAPDH	21.7763
9N	IRX4	33.4033	GAPDH	21.798
9CA	IRX4	31.5116	GAPDH	17.0501
9CA	IRX4	31.6014	GAPDH	17.0513
9CA	IRX4	31.6443	GAPDH	17.0653
10N	IRX4	33.6305	GAPDH	23.2539
10N	IRX4	33.7637	GAPDH	23.4373
10N	IRX4	34.0117	GAPDH	23.4609
10CA	IRX4	30.0435	GAPDH	14.146
10CA	IRX4	30.163	GAPDH	14.1858
10CA	IRX4	30.2331	GAPDH	14.2108
11N	IRX4	34.2968	GAPDH	23.5867
11N	IRX4	34.3158	GAPDH	23.6744
11N	IRX4	34.9854	GAPDH	23.8579
11CA	IRX4	34.077	GAPDH	18.3279
11CA	IRX4	33.9518	GAPDH	18.3817
11CA	IRX4	34.2642	GAPDH	18.6296
12N	IRX4	26.2893	GAPDH	15.2117
12N	IRX4	26.5264	GAPDH	15.4635
12N	IRX4	26.6972	GAPDH	15.578
12CA	IRX4	28.7209	GAPDH	13.1426
12CA	IRX4	29.2752	GAPDH	13.5359
12CA	IRX4	29.755	GAPDH	13.6745
13N	IRX4	34.2491	GAPDH	25.3052
13N	IRX4	34.2968	GAPDH	25.3377
13N	IRX4	34.3158	GAPDH	25.4731
13CA	IRX4	33.5527	GAPDH	24.0374
13CA	IRX4	33.7098	GAPDH	24.0522
13CA	IRX4	33.7441	GAPDH	24.2457
14N	IRX4	29.0081	GAPDH	18.2599
14N	IRX4	29.0357	GAPDH	18.3966
14N	IRX4	29.5293	GAPDH	18.4546
14CA	IRX4	30.6555	GAPDH	17.2753
14CA	IRX4	30.8492	GAPDH	17.3703
14CA	IRX4	30.9474	GAPDH	17.405
15N	IRX4	30.0522	GAPDH	20.4164
15N	IRX4	30.2807	GAPDH	20.6712
15N	IRX4	30.2817	GAPDH	20.7406
15CA	IRX4	30.3381	GAPDH	20.1584
15CA	IRX4	30.2408	GAPDH	20.3377
15CA	IRX4	30.5289	GAPDH	20.7678
16N	IRX4	30.6555	GAPDH	20.7226
16N	IRX4	30.8492	GAPDH	20.7833
16N	IRX4	30.9474	GAPDH	20.7299
16CA	IRX4	30.1264	GAPDH	20.2778
16CA	IRX4	30.147	GAPDH	20.4044
16CA	IRX4	30.367	GAPDH	20.4136
17N	IRX4	31.2789	GAPDH	20.4482
17N	IRX4	31.4361	GAPDH	20.5451
17N	IRX4	31.2568	GAPDH	20.8481
17CA	IRX4	31.4256	GAPDH	19.3364
17CA	IRX4	31.5044	GAPDH	19.6703
17CA	IRX4	31.2114	GAPDH	19.9679
18N	IRX4	31.4032	GAPDH	18.1401
18N	IRX4	31.4975	GAPDH	18.6828
18N	IRX4	31.4308	GAPDH	18.2748
18CA	IRX4	30.9278	GAPDH	17.1451
18CA	IRX4	31.0717	GAPDH	17.5235
18CA	IRX4	31.2129	GAPDH	17.7978
19N	IRX4	26.4043	GAPDH	17.0971
19N	IRX4	26.6205	GAPDH	17.296
19N	IRX4	26.8502	GAPDH	17.4907
19CA	IRX4	28.9223	GAPDH	15.2059
19CA	IRX4	28.9242	GAPDH	15.4107
19CA	IRX4	28.9457	GAPDH	15.4538
20N	IRX4	30.742	GAPDH	20.9994
20N	IRX4	30.7485	GAPDH	20.1045
20N	IRX4	30.7887	GAPDH	20.1826
20CA	IRX4	31.2295	GAPDH	20.6242
20CA	IRX4	31.2734	GAPDH	20.6317
20CA	IRX4	31.3377	GAPDH	20.2778
21N	IRX4	29.3928	GAPDH	19.3391
21N	IRX4	29.4237	GAPDH	19.3741
21N	IRX4	29.658	GAPDH	19.3772
21CA	IRX4	30.2134	GAPDH	19.5754
21CA	IRX4	30.3125	GAPDH	19.6746
21CA	IRX4	30.5764	GAPDH	19.7803
22N	IRX4	29.3586	GAPDH	20.3224
22N	IRX4	29.4127	GAPDH	20.7506
22N	IRX4	29.7232	GAPDH	20.8347
22CA	IRX4	31.4257	GAPDH	19.2369
22CA	IRX4	31.8015	GAPDH	19.3094
22CA	IRX4	31.7635	GAPDH	19.4377
23N	IRX4	28.4019	GAPDH	19.5439
23N	IRX4	28.5527	GAPDH	19.6093
23N	IRX4	28.9332	GAPDH	19.8895
23CA	IRX4	29.6165	GAPDH	20.0077
23CA	IRX4	29.7973	GAPDH	20.1351
23CA	IRX4	29.9241	GAPDH	20.2444
24N	IRX4	31.1354	GAPDH	17.2401
24N	IRX4	31.5201	GAPDH	17.5153
24N	IRX4	31.528	GAPDH	17.5168
24CA	IRX4	30.167	GAPDH	15.0418
24CA	IRX4	30.4679	GAPDH	15.1633
24CA	IRX4	30.5402	GAPDH	15.644
25N	IRX4	31.1045	GAPDH	20.8222
25N	IRX4	31.3195	GAPDH	20.7016
25N	IRX4	31.3339	GAPDH	20.9515
25CA	IRX4	30.0896	GAPDH	19.4737
25CA	IRX4	30.3147	GAPDH	19.6249
25CA	IRX4	30.4149	GAPDH	19.6338
26N	IRX4	28.8337	GAPDH	16.1177
26N	IRX4	29.2254	GAPDH	16.1387
26N	IRX4	29.2742	GAPDH	16.7321
26CA	IRX4	30.6811	GAPDH	15.5059
26CA	IRX4	30.7054	GAPDH	15.5301
26CA	IRX4	30.9627	GAPDH	15.5733
27N	IRX4	28.2699	GAPDH	17.8339
27N	IRX4	28.2853	GAPDH	17.9301
27N	IRX4	28.3161	GAPDH	18.0753
27CA	IRX4	29.4222	GAPDH	17.0733
27CA	IRX4	30.047	GAPDH	17.0916
27CA	IRX4	31.0184	GAPDH	17.102
28N	IRX4	28.4704	GAPDH	18.4631
28N	IRX4	28.4959	GAPDH	18.4875
28N	IRX4	28.5049	GAPDH	18.5635
28CA	IRX4	30.68	GAPDH	18.4389
28CA	IRX4	30.5644	GAPDH	18.521
28CA	IRX4	30.5409	GAPDH	18.9252
29N	IRX4	30.8603	GAPDH	18.467
29N	IRX4	30.3099	GAPDH	18.4682
29N	IRX4	30.211	GAPDH	18.5469
29CA	IRX4	31.7253	GAPDH	17.6629
29CA	IRX4	31.1382	GAPDH	17.644
29CA	IRX4	31.076	GAPDH	17.3035
30N	IRX4	30.4655	GAPDH	18.9825
30N	IRX4	30.36	GAPDH	18.4578
30N	IRX4	30.3424	GAPDH	18.278
30CA	IRX4	31.539	GAPDH	17.0453
30CA	IRX4	31.6119	GAPDH	17.5953
30CA	IRX4	31.6196	GAPDH	17.614
31N	IRX4	29.3936	GAPDH	19.3041
31N	IRX4	29.4838	GAPDH	19.3992
31N	IRX4	29.5956	GAPDH	19.4135
31CA	IRX4	30.5014	GAPDH	18.7231
31CA	IRX4	30.5111	GAPDH	18.7329
31CA	IRX4	30.6609	GAPDH	18.9078
32N	IRX4	25.1492	GAPDH	15.0308
32N	IRX4	25.2959	GAPDH	15.2228
32N	IRX4	25.3323	GAPDH	15.4893
32CA	IRX4	29.6684	GAPDH	16.5641
32CA	IRX4	29.7808	GAPDH	16.843
32CA	IRX4	30.0675	GAPDH	16.8807
33N	IRX4	31.4563	GAPDH	19.6465
33N	IRX4	31.4606	GAPDH	19.6741
33N	IRX4	31.8238	GAPDH	19.7345
33CA	IRX4	29.5358	GAPDH	15.6745
33CA	IRX4	29.6507	GAPDH	16.3853
33CA	IRX4	29.8829	GAPDH	16.4261
34N	IRX4	30.317	GAPDH	20.179
34N	IRX4	30.5422	GAPDH	20.2721
34N	IRX4	30.657	GAPDH	20.3204
34CA	IRX4	29.5578	GAPDH	17.2198
34CA	IRX4	29.6708	GAPDH	17.2444
34CA	IRX4	29.8566	GAPDH	17.2881
35N	IRX4	27.1247	GAPDH	18.9113
35N	IRX4	27.3231	GAPDH	18.9368
35N	IRX4	27.9173	GAPDH	18.9603
35CA	IRX4	28.6467	GAPDH	16.5131
35CA	IRX4	29.1376	GAPDH	16.6151
35CA	IRX4	29.2925	GAPDH	16.6369
36N	IRX4	28.7294	GAPDH	17.7032
36N	IRX4	28.5977	GAPDH	17.6358
36N	IRX4	28.4727	GAPDH	17.6221
36CA	IRX4	29.8436	GAPDH	16.6763
36CA	IRX4	29.3288	GAPDH	16.6475
36CA	IRX4	29.1522	GAPDH	16.5712
37N	IRX4	26.9781	GAPDH	16.95
37N	IRX4	26.9652	GAPDH	16.9468
37N	IRX4	26.9641	GAPDH	16.8319
37CA	IRX4	27.7674	GAPDH	15.4145
37CA	IRX4	27.3761	GAPDH	15.3985
37CA	IRX4	27.1316	GAPDH	15.2156
38N	IRX4	28.3739	GAPDH	18.9886
38N	IRX4	28.4542	GAPDH	18.9825
38N	IRX4	28.4594	GAPDH	18.8095
38CA	IRX4	30.5634	GAPDH	17.7791
38CA	IRX4	30.6538	GAPDH	17.2531
38CA	IRX4	30.9089	GAPDH	17.0418
39N	IRX4	28.9109	GAPDH	16.469
39N	IRX4	28.5172	GAPDH	16.6496
39N	IRX4	28.4781	GAPDH	16.8812
39CA	IRX4	30.4432	GAPDH	15.0691
39CA	IRX4	30.4339	GAPDH	15.4489
39CA	IRX4	29.3296	GAPDH	15.8243
40N	IRX4	27.8179	GAPDH	17.3214
40N	IRX4	27.5525	GAPDH	17.3651
40N	IRX4	27.4378	GAPDH	17.3695
40CA	IRX4	30.0277	GAPDH	15.0089
40CA	IRX4	29.2781	GAPDH	15.0435
40CA	IRX4	29.0714	GAPDH	15.6265
41N	IRX4	25.9666	GAPDH	16.2385
41N	IRX4	25.8102	GAPDH	16.2528
41N	IRX4	25.4296	GAPDH	16.269
41CA	IRX4	28.1978	GAPDH	15.9114
41CA	IRX4	28.1926	GAPDH	15.0657
41CA	IRX4	27.9769	GAPDH	15.3131
42N	IRX4	30.5266	GAPDH	20.1131
42N	IRX4	29.8289	GAPDH	20.5303
42N	IRX4	28.8904	GAPDH	20.5654
42CA	IRX4	27.8999	GAPDH	15.7443
42CA	IRX4	27.3019	GAPDH	15.8449
42CA	IRX4	27.2573	GAPDH	16.6861
43N	IRX4	26.8333	GAPDH	17.1948
43N	IRX4	26.8286	GAPDH	17.5553
43N	IRX4	26.7854	GAPDH	17.5596
43CA	IRX4	26.604	GAPDH	15.0798
43CA	IRX4	26.1083	GAPDH	15.5088
43CA	IRX4	26.0065	GAPDH	15.7957
44N	IRX4	30.9372	GAPDH	19.0305
44N	IRX4	30.4299	GAPDH	19.5084
44N	IRX4	30.3261	GAPDH	19.6266
44CA	IRX4	29.8611	GAPDH	17.7176
44CA	IRX4	29.6053	GAPDH	17.7595
44CA	IRX4	29.5578	GAPDH	17.9603
45N	IRX4	29.3291	GAPDH	17.6062
45N	IRX4	29.2405	GAPDH	17.7311
45N	IRX4	28.885	GAPDH	17.8621
45CA	IRX4	27.9826	GAPDH	15.0149
45CA	IRX4	27.8082	GAPDH	15.4679
45CA	IRX4	27.802	GAPDH	15.7155
46N	IRX4	30.9567	GAPDH	18.2435
46N	IRX4	30.6294	GAPDH	18.3257
46N	IRX4	30.6124	GAPDH	18.5349
46CA	IRX4	28.9526	GAPDH	15.1895
46CA	IRX4	28.8249	GAPDH	15.1482
46CA	IRX4	28.167	GAPDH	15.4437
47N	IRX4	27.9385	GAPDH	17.4627
47N	IRX4	27.7376	GAPDH	17.4919
47N	IRX4	27.3672	GAPDH	17.5031
47CA	IRX4	29.9745	GAPDH	16.2011
47CA	IRX4	29.875	GAPDH	16.2525
47CA	IRX4	29.7942	GAPDH	16.3437
48N	IRX4	29.6301	GAPDH	15.214
48N	IRX4	29.4995	GAPDH	15.4174
48N	IRX4	29.1509	GAPDH	15.6388
48CA	IRX4	30.6915	GAPDH	15.0303
48CA	IRX4	30.5061	GAPDH	15.6177
48CA	IRX4	30.3245	GAPDH	14.9889
49N	IRX4	30.0312	GAPDH	18.5226
49N	IRX4	29.8997	GAPDH	18.5541
49N	IRX4	29.5465	GAPDH	18.6908
49CA	IRX4	28.8904	GAPDH	16.7702
49CA	IRX4	28.7861	GAPDH	16.6917
49CA	IRX4	28.1781	GAPDH	16.4303
50N	IRX4	28.9717	GAPDH	20.4009
50N	IRX4	28.9294	GAPDH	20.7805
50N	IRX4	28.9178	GAPDH	20.9878
50CA	IRX4	30.9626	GAPDH	18.73
50CA	IRX4	30.8866	GAPDH	18.9416
50CA	IRX4	30.5775	GAPDH	19.0197
51N	IRX4	29.5026	GAPDH	18.5274
51N	IRX4	29.2163	GAPDH	18.6366
51N	IRX4	29.0499	GAPDH	18.7915
51CA	IRX4	30.3929	GAPDH	17.5413
51CA	IRX4	30.2382	GAPDH	17.6533
51CA	IRX4	30.234	GAPDH	17.6622
52N	IRX4	27.8174	GAPDH	18.1468
52N	IRX4	27.3899	GAPDH	18.5483
52N	IRX4	27.311	GAPDH	18.8095
52CA	IRX4	27.3605	GAPDH	19.0133
52CA	IRX4	27.2824	GAPDH	19.144
52CA	IRX4	27.2371	GAPDH	19.7935
53N	IRX4	29.8621	GAPDH	20.1735
53N	IRX4	29.68	GAPDH	20.2576
53N	IRX4	29.5989	GAPDH	20.4855
53CA	IRX4	30.2191	GAPDH	19.3997
53CA	IRX4	30.118	GAPDH	19.5701
53CA	IRX4	30.1505	GAPDH	19.6467
54N	IRX4	29.8986	GAPDH	19.9259
54N	IRX4	29.8969	GAPDH	19.9637
54N	IRX4	29.2241	GAPDH	19.5581
54CA	IRX4	30.9072	GAPDH	18.5641
54CA	IRX4	30.6053	GAPDH	18.6632
54CA	IRX4	30.5076	GAPDH	18.746
55N	IRX4	28.9571	GAPDH	20.0212
55N	IRX4	28.9486	GAPDH	20.3146
56N	IRX4	28.8157	GAPDH	20.6518
55CA	IRX4	30.9951	GAPDH	21.7588
55CA	IRX4	30.8313	GAPDH	21.891
55CA	IRX4	30.7438	GAPDH	21.9717
56N	IRX4	28.918	GAPDH	17.1294
56N	IRX4	28.8736	GAPDH	17.6884
56N	IRX4	28.8444	GAPDH	17.9516
56CA	IRX4	30.2333	GAPDH	18.4667
56CA	IRX4	30.0741	GAPDH	18.9721
56CA	IRX4	30.0101	GAPDH	18.4298
57N	IRX4	28.0594	GAPDH	17.2524
57N	IRX4	28.2532	GAPDH	17.713
57N	IRX4	28.3696	GAPDH	17.6277
57CA	IRX4	30.3411	GAPDH	18.6803
57CA	IRX4	30.4185	GAPDH	18.3577
57CA	IRX4	30.8983	GAPDH	18.5366
58N	IRX4	29.7877	GAPDH	21.0518
58N	IRX4	29.9853	GAPDH	21.0558
58N	IRX4	29.9986	GAPDH	21.1313
58CA	IRX4	30.0937	GAPDH	21.0043
58CA	IRX4	30.1094	GAPDH	21.167
58CA	IRX4	30.179	GAPDH	21.609
59N	IRX4	27.261	GAPDH	15.7182
59N	IRX4	27.333	GAPDH	15.4857
59N	IRX4	27.4928	GAPDH	15.4286
59CA	IRX4	29.3441	GAPDH	16.6734
59CA	IRX4	29.593	GAPDH	16.5893
59CA	IRX4	29.7138	GAPDH	16.4893
60N	IRX4	27.1749	GAPDH	17.4672
60N	IRX4	27.1926	GAPDH	17.4002
60N	IRX4	27.2237	GAPDH	17.2903
60CA	IRX4	29.0263	GAPDH	16.3049
60CA	IRX4	29.106	GAPDH	16.2334
60CA	IRX4	29.1597	GAPDH	16.0269
61N	IRX4	29.4686	GAPDH	17.6077
61N	IRX4	29.8967	GAPDH	17.5107
61N	IRX4	29.9282	GAPDH	17.4725
61CA	IRX4	30.5656	GAPDH	16.7574
61CA	IRX4	30.8538	GAPDH	16.7101
61CA	IRX4	30.8815	GAPDH	16.4316
62N	IRX4	28.5853	GAPDH	16.6511
62N	IRX4	28.8953	GAPDH	16.6125
62N	IRX4	28.9928	GAPDH	16.5442
62CA	IRX4	28.3656	GAPDH	17.7284
62CA	IRX4	28.4524	GAPDH	17.6836
62CA	IRX4	28.4875	GAPDH	17.627
63N	IRX4	30.0098	GAPDH	16.9032
63N	IRX4	30.4125	GAPDH	16.9028
63N	IRX4	30.8069	GAPDH	16.7098
63CA	IRX4	29.2942	GAPDH	17.3124
63CA	IRX4	29.6618	GAPDH	17.1049
63CA	IRX4	29.4549	GAPDH	17.0516
64N	IRX4	30.7605	GAPDH	16.4189
64N	IRX4	30.9232	GAPDH	16.3135
64N	IRX4	30.949	GAPDH	16.2343
64CA	IRX4	30.4259	GAPDH	17.922
64CA	IRX4	30.4393	GAPDH	17.861
64CA	IRX4	30.5679	GAPDH	17.75
65N	IRX4	30.6367	GAPDH	17.5468
65N	IRX4	30.6508	GAPDH	17.3367
65N	IRX4	30.7421	GAPDH	17.0586
65CA	IRX4	30.0414	GAPDH	18.5197
65CA	IRX4	30.2045	GAPDH	18.4019
65CA	IRX4	30.3248	GAPDH	18.3353
66N	IRX4	29.4533	GAPDH	17.188
66N	IRX4	29.5388	GAPDH	17.1042
66N	IRX4	29.8824	GAPDH	17.0796
66CA	IRX4	28.1225	GAPDH	18.8728
66CA	IRX4	28.9658	GAPDH	18.6999
66CA	IRX4	28.0307	GAPDH	18.1934
67N	IRX4	27.4303	GAPDH	16.4099
67N	IRX4	27.5988	GAPDH	16.3757
67N	IRX4	27.933	GAPDH	16.3517
67CA	IRX4	27.176	GAPDH	18.5764
67CA	IRX4	27.3116	GAPDH	18.5352
67CA	IRX4	27.3577	GAPDH	18.5337
68N	IRX4	28.3324	GAPDH	17.9415
68N	IRX4	28.4982	GAPDH	17.7325
68N	IRX4	28.5389	GAPDH	17.309
68CA	IRX4	28.4805	GAPDH	18.4174
68CA	IRX4	28.6409	GAPDH	18.3881
68CA	IRX4	29.1706	GAPDH	18.1367
69N	IRX4	28.563	GAPDH	19.0604
69N	IRX4	28.6583	GAPDH	19.1271
69N	IRX4	29.0264	GAPDH	19.2857
69CA	IRX4	27.4852	GAPDH	18.8772
69CA	IRX4	27.5896	GAPDH	18.3717
69CA	IRX4	27.6417	GAPDH	18.9116
70N	IRX4	29.6657	GAPDH	18.1789
70N	IRX4	29.6909	GAPDH	18.1954
70N	IRX4	30.4764	GAPDH	18.5118
70CA	IRX4	28.1367	GAPDH	19.0063
70CA	IRX4	28.392	GAPDH	19.0139
70CA	IRX4	28.4144	GAPDH	19.077
71N	IRX4	28.494	GAPDH	17.1405
71N	IRX4	28.5155	GAPDH	17.2339
71N	IRX4	28.5328	GAPDH	17.3098
71CA	IRX4	27.5316	GAPDH	17.6133
71CA	IRX4	27.7632	GAPDH	17.856
71CA	IRX4	28.3997	GAPDH	17.8876
72N	IRX4	27.2798	GAPDH	17.4531
72N	IRX4	27.2823	GAPDH	17.4632
72N	IRX4	27.4713	GAPDH	17.5037
72CA	IRX4	26.5561	GAPDH	18.7272
72CA	IRX4	26.9253	GAPDH	18.765
72CA	IRX4	27.0409	GAPDH	18.8265
73N	IRX4	28.4964	GAPDH	16.4777
73N	IRX4	28.3563	GAPDH	16.8233
73N	IRX4	28.1787	GAPDH	16.943
73CA	IRX4	27.9639	GAPDH	17.1623
73CA	IRX4	27.6534	GAPDH	17.3152
73CA	IRX4	27.6039	GAPDH	17.5137
74N	IRX4	28.1534	GAPDH	17.6358
74N	IRX4	28.0742	GAPDH	17.6617
74N	IRX4	28.0842	GAPDH	17.7662
74CA	IRX4	27.4827	GAPDH	18.0766
74CA	IRX4	27.4324	GAPDH	18.1325
74CA	IRX4	27.2827	GAPDH	18.5011
75N	IRX4	27.2804	GAPDH	17.7272
75N	IRX4	27.1176	GAPDH	17.765
75N	IRX4	27.0808	GAPDH	17.8265
75CA	IRX4	26.7335	GAPDH	17.897
75CA	IRX4	26.422	GAPDH	17.927
75CA	IRX4	26.2958	GAPDH	17.0651
76N	IRX4	27.0536	GAPDH	18.2562
76N	IRX4	27.0428	GAPDH	18.295
76N	IRX4	27.1254	GAPDH	18.4318
76CA	IRX4	26.8022	GAPDH	18.4391
76CA	IRX4	26.6748	GAPDH	18.5506
76CA	IRX4	26.5582	GAPDH	18.8361
77N	IRX4	27.1123	GAPDH	17.8939
77N	IRX4	27.0878	GAPDH	17.9591
77N	IRX4	27.1133	GAPDH	17.9871
77CA	IRX4	26.4717	GAPDH	18.0614
77CA	IRX4	26.2416	GAPDH	18.1684
77CA	IRX4	26.9997	GAPDH	18.1776
78N	IRX4	30.0001	GAPDH	18.1526
78N	IRX4	30.3461	GAPDH	18.5261
78N	IRX4	30.4268	GAPDH	17.8746
78CA	IRX4	30.8491	GAPDH	19.3173
78CA	IRX4	30.3747	GAPDH	19.8555
78CA	IRX4	29.897	GAPDH	19.8171
79N	IRX4	28.5297	GAPDH	18.8821
79N	IRX4	28.1381	GAPDH	18.1984
79N	IRX4	28.4598	GAPDH	18.2587
79CA	IRX4	28.4093	GAPDH	19.1007
79CA	IRX4	28.2839	GAPDH	19.8366
79CA	IRX4	28.5717	GAPDH	19.4963
80N	IRX4	27.2897	GAPDH	17.0774
80N	IRX4	27.9575	GAPDH	17.6123
80N	IRX4	27.1598	GAPDH	17.9519
80CA	IRX4	28.9368	GAPDH	15.6669
80CA	IRX4	28.5368	GAPDH	15.2683
80CA	IRX4	29.9368	GAPDH	15.7444

## Sheet: Sheet2
1	0.138523
1	0.0213448
1	0.0349534
1	0.0385222
1	0.695212
1	0.619197
1	0.304966
1	0.641261
1	0.493399
1	0.441527
1	0.896725
1	0.521126
1	0.702648
1	0.260223
1	0.695212
1	0.619197
1	0.304966
1	0.217712
1	0.457065
1	0.133766
1	0.179369
1	0.165361
1	0.515027
1	0.282566
1	0.194865
1	0.318242
1	0.119396
1	0.325733
1	0.0545855
1	0.065411
1	0.278621
1	0.248098
1	0.0725923
1	0.182279
1	0.0691892
1	0.579267
1	0.226533
1	0.40254
1	0.592015
1	0.489167
1	0.512321
1	0.0923628
1	0.404527
1	0.587203
1	0.0773507
1	0.235087
1	0.00261729
1	0.426859
1	0.226109
1	0.743367
1	0.863054
1	0.404116
1	0.994223
1	0.451861
1	0.117369
1	0.267706
1	2.73783
1	1.89523
1	3.78265
1	2.99754
1	6.77465
1	5.7621
1	5.45342
1	5.11456
1	2.29549
1	3.51127
1	2.26569
1	2.42483
1	1.84263
1	1.96446
1	1.68644
1	2.71961
1	2.02139
1	1.28575

## Sheet: 数据分析
	目的基因CT值	内参CT值
1N	36.1055	23.4476	23.702	12.4035	0.000184574	0.000341376	0.540676	1				12.6579	0.000154737	0.000359618	0.430282	1
1N	34.5709	23.8685	23.702	10.8689	0.000534722		1.56637					10.7024	0.000600145		1.66884
1N	35.3817	23.7899	23.702	11.6797	0.000304831		0.892949					11.5918	0.000323971		0.900875
1CA	33.3457	18.8722	18.9285	14.4171	4.57105e-05	0.000341376	0.133901	0.182066				14.4735	4.39588e-05	0.000359618	0.122237	0.172495
1CA	32.4842	18.8621	18.9285	13.5557	8.30471e-05		0.243272					13.6221	7.93094e-05		0.220538
1CA	33.0096	19.0513	18.9285	14.081	5.77014e-05		0.169026					13.9582	6.28285e-05		0.174709
2N	36.052	23.0196	23.1393	12.9127	0.000129685	0.000341376	0.37989	0.772071				13.0324	0.000119355	0.000287467	0.415197	1
2N	36.5862	23.0543	23.1393	13.4469	8.95555e-05		0.262337					13.5319	8.44292e-05		0.2937
2N	33.9124	23.3441	23.1393	10.7731	0.000571458		1.67399					10.5683	0.000658617		2.2911
2CA	34.0318	21.129	21.2942	12.7376	0.000146423	0.000341376	0.428922	0.588774				12.9027	0.000130583	0.000287467	0.454253	0.708212
2CA	33.2309	21.1816	21.2942	11.9367	0.000255092		0.747246					12.0493	0.000235933		0.820731
2CA	33.5714	21.572	21.2942	12.2772	0.000201464		0.590154					11.9994	0.000244247		0.849652
3N	35.6116	23.7662	23.6948	11.9168	0.000258625	0.000341376	0.757597	0.974268				11.8455	0.000271743	0.000345177	0.787256	1
3N	35.2806	23.3078	23.6948	11.5858	0.000325339		0.953024					11.9727	0.000248801		0.720791
3N	34.9335	24.0104	23.6948	11.2387	0.00041381		1.21218					10.9232	0.000514989		1.49195
3CA	34.929	18.9454	19.0948	15.8341	1.71178e-05	0.000341376	0.0501437	0.0421135				15.9835	1.5434e-05	0.000345177	0.0447132	0.0416228
3CA	35.3253	18.9657	19.0948	16.2304	1.30062e-05		0.0380993					16.3596	1.18922e-05		0.0344526
3CA	35.3254	19.3734	19.0948	16.2305	1.30055e-05		0.0380974					15.952	1.57755e-05		0.0457027
4N	35.4445	22.6432	22.7889	12.6555	0.000154994	0.000341376	0.454027	0.908247				12.8013	0.000140097	0.000321021	0.43641	1
4N	34.2267	22.7412	22.7889	11.4378	0.00036048		1.05596					11.4856	0.000348734		1.08633
4N	34.0246	22.9825	22.7889	11.2357	0.000414687		1.21475					11.0421	0.000474234		1.47726
4CA	36.3485	21.9245	21.8831	14.4654	4.42046e-05	0.000341376	0.12949	1.22972				14.424	4.54935e-05	0.000321021	0.141715	1.49457
4CA	35.5529	21.6172	21.8831	13.6699	7.67284e-05		0.224762					13.9358	6.38146e-05		0.198786
4CA	31.6618	22.1075	21.8831	9.7787	0.00113846		3.33491					9.55429	0.00133006		4.14321
5N	28.98	13.86	13.8667	15.1133	2.8212e-05	0.000341376	0.082642	0.059731				15.12	2.80819e-05	2.03028e-05	1.38316	1
5N	29.6	13.68	13.8667	15.7333	1.83567e-05		0.0537728					15.92	1.61288e-05		0.794415
5N	29.93	14.06	13.8667	16.0633	1.46034e-05		0.0427782					15.87	1.66976e-05		0.822429
5CA	29.58	13.28	13.1467	16.4333	1.12999e-05	0.000341376	0.033101	0.0282282				16.3	1.2394e-05	2.03028e-05	0.610458	0.47996
5CA	29.95	13.17	13.1467	16.8033	8.74365e-06		0.025613					16.78	8.88621e-06		0.437685
5CA	29.93	12.99	13.1467	16.7833	8.8657e-06		0.0259705					16.94	7.95338e-06		0.391739
6N	28.55	14.41	14.1433	14.4067	4.60427e-05	0.000341376	0.134874	0.164462				14.14	5.53906e-05	5.55297e-05	0.997495	1
6N	28.02	13.92	14.1433	13.8767	6.64825e-05		0.194749					14.1	5.69478e-05		1.02554
6N	28.27	14.1	14.1433	14.1267	5.59049e-05		0.163763					14.17	5.42507e-05		0.976967
6CA	33.52	13.42	13.4067	20.1133	8.81624e-07	0.000341376	0.00258256	0.00306672				20.1	8.8981e-07	5.55297e-05	0.016024	0.0188202
6CA	33.25	13.45	13.4067	19.8433	1.06307e-06		0.00311407					19.8	1.09548e-06		0.0197279
6CA	33.08	13.35	13.4067	19.6733	1.19601e-06		0.00350352					19.73	1.14995e-06		0.0207087
7N	28.54	16.2	16.29	12.25	0.000205297	0.000341376	0.601382	0.574711				12.34	0.000192881	0.000192042	1.00437	1
7N	28.32	16.01	16.29	12.03	0.000239116		0.700449					12.31	0.000196934		1.02547
7N	29.05	16.66	16.29	12.76	0.000144164		0.422304					12.39	0.000186311		0.970157
7CA	27.93	14.93	14.8567	13.0733	0.00011602	0.000341376	0.339862	0.388928				13	0.00012207	0.000192042	0.635644	0.689567
7CA	27.56	14.82	14.8567	12.7033	0.000149939		0.439221					12.74	0.000146177		0.76117
7CA	27.74	14.82	14.8567	12.8833	0.000132352		0.387702					12.92	0.000129031		0.671887
8N	32.22	15.3	15.31	16.91	8.1205e-06	0.000341376	0.0237876	0.0267766				16.92	8.06441e-06	9.15929e-06	0.880462	1
8N	32.32	15.3	15.31	17.01	7.57669e-06		0.0221946					17.02	7.52436e-06		0.8215
8N	31.69	15.33	15.31	16.38	1.17254e-05		0.0343476					16.36	1.18891e-05		1.29804
8CA	27.09	12.83	12.7967	14.2933	4.98056e-05	0.000341376	0.145897	0.147257				14.26	5.09697e-05	9.15929e-06	5.56481	5.49554
8CA	27.08	12.88	12.7967	14.2833	5.0152e-05		0.146911					14.2	5.31342e-05		5.80112
8CA	27.06	12.68	12.7967	14.2633	5.08521e-05		0.148962					14.38	4.69017e-05		5.12067
9N	33.1247	21.0211	21.5318	11.5929	0.00032374	0.000341376	0.94834	0.879757				12.1036	0.000227229	0.000305289	0.74431	1
9N	33.1856	21.7763	21.5318	11.6538	0.000310357		0.909138					11.4093	0.000367668		1.20433
9N	33.4033	21.798	21.5318	11.8715	0.000266886		0.781794					11.6053	0.000320969		1.05136
9CA	31.5116	17.0501	17.0556	14.456	4.44935e-05	0.000341376	0.130336	0.123896				14.4615	4.43255e-05	0.000305289	0.145192	0.138523
9CA	31.6014	17.0513	17.0556	14.5458	4.18085e-05		0.122471					14.5501	4.16853e-05		0.136544
9CA	31.6443	17.0653	17.0556	14.5887	4.05837e-05		0.118883					14.579	4.08579e-05		0.133833
10N	30.6305	19.2539	19.384	11.3765	0.000376118	0.000341376	1.10177	1.39843				11.3765	0.000376118	0.000477389	0.787865	1
10N	30.7637	19.4373	19.384	11.3265	0.000389391		1.14065					11.3265	0.000389391		0.815668
10N	30.0117	19.4609	19.384	10.5508	0.000666658		1.95286					10.5508	0.000666658		1.39647
10CA	30.0435	18.146	18.1808	11.8975	0.000262118	0.000341376	0.767829	0.73286				11.8975	0.000262118	0.000477389	0.549066	0.52406
10CA	30.163	18.1858	18.1808	11.9772	0.000248033		0.72657					11.9772	0.000248033		0.519563
10CA	30.2331	18.2108	18.1808	12.0223	0.00024039		0.704181					12.0223	0.00024039		0.503553
11N	34.2968	23.5867	23.7063	10.5905	0.000648547	0.000341376	1.8998	1.65117				10.7101	0.000596942	0.000556655	1.07237	1
11N	34.3158	23.6744	23.7063	10.6095	0.000640061		1.87495					10.6414	0.000626051		1.12467
11N	34.9854	23.8579	23.7063	11.2791	0.000402401		1.17876					11.1275	0.000446971		0.802958
11CA	34.077	18.3279	18.4464	15.6306	1.97114e-05	0.000341376	0.0577412	0.0571453				15.7491	1.81575e-05	0.000556655	0.0326189	0.0349534
11CA	33.9518	18.3817	18.4464	15.5054	2.14992e-05		0.062978					15.57	2.05565e-05		0.0369286
11CA	34.2642	18.6296	18.4464	15.8177	1.73134e-05		0.0507166					15.6346	1.9657e-05		0.0353128
12N	26.2893	15.2117	15.4177	10.8716	0.000533745	0.000341376	1.56351	1.35617				11.0776	0.000462721	0.000459909	1.00612	1
12N	26.5264	15.4635	15.4177	11.1087	0.000452855		1.32656					11.0629	0.000467451		1.0164
12N	26.6972	15.578	15.4177	11.2795	0.000402295		1.17845					11.1192	0.000449555		0.977486
12CA	28.7209	13.1426	13.451	15.27	2.53094e-05	0.000341376	0.0741396	0.0536119				15.5784	2.04382e-05	0.000459909	0.0444396	0.0385222
12CA	29.2752	13.5359	13.451	15.8242	1.72362e-05		0.0504904					15.7393	1.82813e-05		0.0397499
12CA	29.755	13.6745	13.451	16.304	1.23597e-05		0.0362057					16.0805	1.44306e-05		0.031377
13N	33.2491	20.3052	20.372	12.8772	0.00013292	0.000341376	0.389366	0.379284				12.944	0.000126904	0.000129537	0.979671	1
13N	33.2968	20.3377	20.372	12.9248	0.000128599		0.376707					12.9591	0.000125581		0.969459
13N	33.3158	20.4731	20.372	12.9438	0.000126916		0.371778					12.8428	0.000136127		1.05087
13CA	33.5527	19.0374	19.1118	14.441	4.49611e-05	0.000341376	0.131706	0.121723				14.5153	4.2702e-05	0.000129537	0.32965	0.320631
13CA	33.7098	19.0522	19.1118	14.598	4.03234e-05		0.11812					14.6576	3.86931e-05		0.298702
13CA	33.7441	19.2457	19.1118	14.6323	3.93758e-05		0.115344					14.4984	4.32058e-05		0.33354
14N	29.0081	18.2599	18.3704	10.6377	0.000627685	0.000341376	1.83869	1.6412				10.7481	0.000581425	0.000557375	1.04315	1
14N	29.0357	18.3966	18.3704	10.6653	0.00061577		1.80379					10.6391	0.000627056		1.12502
14N	29.5293	18.4546	18.3704	11.1589	0.000437345		1.28113					11.0747	0.000463644		0.831835
14CA	30.6555	17.2753	17.3502	13.3053	9.87917e-05	0.000341376	0.289393	0.259601				13.3801	9.3796e-05	0.000557375	0.168282	0.158602
14CA	30.8492	17.3703	17.3502	13.499	8.63777e-05		0.253028					13.4789	8.75861e-05		0.15714
14CA	30.9474	17.405	17.3502	13.5972	8.06947e-05		0.236381					13.5423	8.382e-05		0.150383
15N	30.0522	18.4164	18.6094	11.4427	0.000359246	0.000341376	1.05235	0.949359				11.6358	0.000314253	0.000323291	0.972044	1
15N	30.2807	18.6712	18.6094	11.6713	0.000306608		0.898156					11.6095	0.000320033		0.989922
15N	30.2817	18.7406	18.6094	11.6723	0.000306409		0.897573					11.541	0.000335587		1.03803
15CA	30.3381	18.1584	18.4213	11.9168	0.000258639	0.000341376	0.757637	0.74395				12.1797	0.000215556	0.000323291	0.666755	0.788506
15CA	30.2408	18.3377	18.4213	11.8196	0.000276666		0.810445					11.9032	0.000261085		0.807586
15CA	30.5289	18.7678	18.4213	12.1076	0.000226595		0.663769					11.7611	0.00028811		0.891178
16N	30.6555	19.7226	19.7453	10.9102	0.000519656	0.000341376	1.52224	1.36553				10.9328	0.000511553	0.000466005	1.09774	1
16N	30.8492	19.7833	19.7453	11.1039	0.000454356		1.33096					11.0659	0.000466492		1.00105
16N	30.9474	19.7299	19.7453	11.2021	0.000424463		1.24339					11.2174	0.000419969		0.901212
16CA	30.1264	19.2778	19.3653	10.7612	0.000576193	0.000341376	1.68786	1.59345				10.8486	0.00054231	0.000466005	1.16374	1.1661
16CA	30.147	19.4044	19.3653	10.7818	0.000568023		1.66392					10.7427	0.000583626		1.2524
16CA	30.367	19.4136	19.3653	11.0018	0.000487678		1.42857					10.9534	0.000504295		1.08217
17N	31.2789	20.4482	20.6138	10.6651	0.000615859	0.000341376	1.80405	1.75126				10.8307	0.000549076	0.000603772	0.90941	1
17N	31.4361	20.5451	20.6138	10.8223	0.000552278		1.6178					10.891	0.0005266		0.872182
17N	31.2568	20.8481	20.6138	10.643	0.000625375		1.83193					10.4087	0.000735641		1.21841
17CA	31.4256	19.3364	19.6582	11.7674	0.000286854	0.000341376	0.84029	0.870241				12.0892	0.000229503	0.000603772	0.380115	0.505631
17CA	31.5044	19.6703	19.6582	11.8462	0.000271604		0.795618					11.8341	0.000273894		0.453637
17CA	31.2114	19.9679	19.6582	11.5532	0.000332778		0.974816					11.2435	0.000412461		0.68314
18N	31.4032	18.1401	18.3659	13.0373	0.000118954	0.000341376	0.348455	0.271879				13.2631	0.000101723	0.000116693	0.871711	1
18N	31.4975	18.6828	18.0342	13.4633	8.85412e-05		0.259366					12.8147	0.000138797		1.18941
18N	31.4308	18.2748	17.6478	13.783	7.09432e-05		0.207816					13.156	0.000109561		0.938876
18CA	30.9278	17.1451	17.4888	13.439	9.00418e-05	0.000341376	0.263762	0.164368				13.7827	7.09549e-05	0.000116693	0.608045	0.702648
18CA	31.0717	17.5235	16.8061	14.2655	5.07741e-05		0.148734					13.5482	8.34809e-05		0.715386
18CA	31.2129	17.7978	16.0636	15.1493	2.75182e-05		0.0806098					13.4151	9.15475e-05		0.784513
19N	26.4043	15.0971	15.2946	11.1097	0.000452533	0.000341376	1.32562	1.14663				11.3072	0.000394642	0.000388382	1.01612	1
19N	26.6205	15.296	15.2946	11.3259	0.000389556		1.14113					11.3245	0.000389933		1.00399
19N	26.8502	15.4907	15.2946	11.5556	0.000332208		0.973146					11.3595	0.000380573		0.979892
19CA	28.9223	15.2059	15.3568	13.5654	8.24901e-05	0.000341376	0.24164	0.240231				13.7163	7.4298e-05	0.000388382	0.191301	0.21166
19CA	28.9242	15.4107	15.3568	13.5674	8.23785e-05		0.241313					13.5135	8.55149e-05		0.220182
19CA	28.9457	15.4538	15.3568	13.5889	8.11586e-05		0.23774					13.4919	8.68024e-05		0.223497
20N	30.742	20.9994	20.4288	10.3132	0.000786	0.000341376	2.30245	2.23769				9.74259	0.00116731	0.000811277	1.43886	1
20N	30.7485	20.1045	20.3038	10.4447	0.000717507		2.10181					10.644	0.000624951		0.77033
20N	30.7887	20.1826	20.4795	10.3092	0.000788175		2.30882					10.6061	0.000641568		0.790812
20CA	31.2295	20.6242	20.5113	10.7183	0.00059357	0.000341376	1.73876	1.67955				10.6054	0.000641898	0.000811277	0.791219	0.713398
20CA	31.2734	20.6317	20.5113	10.7622	0.000575791		1.68668					10.6417	0.000625945		0.771555
20CA	31.3377	20.2778	20.5113	10.8264	0.000550715		1.61322					11.0598	0.000468448		0.57742
21N	29.3928	19.3391	19.3635	10.0293	0.000956899	0.000341376	2.80307	2.78036				10.0537	0.000940888	0.000896098	1.04998	1
21N	29.4237	19.3741	19.4422	9.9815	0.000989167		2.89759					10.0496	0.000943552		1.05296
21N	29.658	19.3772	19.5424	10.1156	0.000901377		2.64043					10.2808	0.000803855		0.897061
21CA	30.2134	19.5754	19.6768	10.5367	0.000673199	0.000341376	1.97202	1.78219				10.6381	0.00062751	0.000896098	0.700269	0.676085
21CA	30.3125	19.6746	19.6768	10.6357	0.000628544		1.84121					10.6378	0.000627618		0.70039
21CA	30.5764	19.7803	19.6768	10.8997	0.000523448		1.53335					10.7961	0.000562388		0.627597
22N	29.3586	18.3224	18.6359	10.7227	0.000591769	0.000341376	1.73348	1.58318				11.0362	0.000476174	0.000540289	0.881331	1
22N	29.4127	18.7506	18.6359	10.7768	0.000569999		1.66971					10.662	0.000617176		1.14231
22N	29.7232	18.8347	18.6359	11.0873	0.000459606		1.34634					10.8885	0.000527518		0.976363
22CA	29.4257	17.2369	17.328	12.0977	0.000228148	0.000341376	0.668321	0.570736				12.1888	0.000214194	0.000540289	0.396444	0.35941
22CA	29.8015	17.3094	17.328	12.4735	0.000175832		0.515068					12.4921	0.000173577		0.321267
22CA	29.7635	17.4377	17.328	12.4355	0.000180526		0.52882					12.3258	0.000194785		0.360519
23N	28.4019	17.5439	17.6809	10.721	0.000592448	0.000341376	1.73547	1.49985				10.858	0.000538773	0.000506765	1.06316	1
23N	28.5527	17.6093	17.6809	10.8718	0.000533651		1.56324					10.9434	0.000507823		1.00209
23N	28.9332	17.8895	17.6809	11.2523	0.000409933		1.20083					11.0437	0.000473699		0.93475
23CA	29.6165	16.0077	16.1291	13.4874	8.7071e-05	0.000341376	0.255059	0.228725				13.6088	8.00458e-05	0.000506765	0.157954	0.15352
23CA	29.7973	16.1351	16.1291	13.6682	7.68175e-05		0.225023					13.6621	7.71418e-05		0.152224
23CA	29.9241	16.2444	16.1291	13.795	7.0355e-05		0.206093					13.6797	7.6208e-05		0.150381
24N	31.1354	17.2401	17.4241	13.7113	7.45549e-05	0.000341376	0.218396	0.184016				13.8954	6.5627e-05	6.23428e-05	1.05268	1
24N	31.5201	17.5153	17.4241	14.096	5.71066e-05		0.167284					14.0047	6.08359e-05		0.97583
24N	31.528	17.5168	17.4241	14.1039	5.67942e-05		0.166369					14.0111	6.05653e-05		0.971489
24CA	30.167	15.0418	15.283	14.8839	3.3074e-05	0.000341376	0.0968844	0.0834427				15.1252	2.79818e-05	6.23428e-05	0.448838	0.457065
24CA	30.4679	15.1633	15.283	15.1849	2.68472e-05		0.0786442					15.3046	2.47093e-05		0.396346
24CA	30.5402	15.644	15.283	15.2572	2.55347e-05		0.0747993					14.8963	3.27929e-05		0.526009
25N	31.1045	20.8222	20.8251	10.2795	0.000804594	0.000341376	2.35692	2.13268				10.2824	0.000802973	0.000729499	1.10072	1
25N	31.3195	20.7016	20.8251	10.4944	0.000693213		2.03065					10.6179	0.000636343		0.872302
25N	31.3339	20.9515	20.8251	10.5088	0.000686333		2.01049					10.3824	0.000749179		1.02698
25CA	30.0896	19.4737	19.5775	10.5121	0.000684748	0.000341376	2.00585	1.7743				10.6159	0.00063721	0.000729499	0.873491	0.827477
25CA	30.3147	19.6249	19.5775	10.7372	0.000585841		1.71612					10.6898	0.00060543		0.829927
25CA	30.4149	19.6338	19.5775	10.8374	0.00054652		1.60093					10.7811	0.00056829		0.779014
26N	28.8337	16.1177	16.3295	12.5042	0.000172131	0.000341376	0.504229	0.420045				12.716	0.00014863	0.000143751	1.03395	1
26N	29.2254	16.1387	16.3295	12.8959	0.000131205		0.384342					13.0867	0.00011495		0.799651
26N	29.2742	16.7321	16.3295	12.9447	0.000126842		0.371563					12.5421	0.000167671		1.1664
26CA	30.6811	15.5059	15.5364	15.1447	2.76058e-05	0.000341376	0.0808663	0.0756376				15.1752	2.70278e-05	0.000143751	0.188019	0.179369
26CA	30.7054	15.5301	15.5364	15.1689	2.71457e-05		0.0795186					15.1753	2.70266e-05		0.18801
26CA	30.9627	15.5733	15.5364	15.4262	2.2711e-05		0.066528					15.3894	2.32989e-05		0.162079
27N	28.2699	17.8339	17.9465	10.3234	0.000780437	0.000341376	2.28615	2.25403				10.436	0.000721878	0.000770594	0.936781	1
27N	28.2853	17.9301	17.9465	10.3389	0.000772129		2.26182					10.3552	0.000763442		0.990719
27N	28.3161	18.0753	17.9465	10.3696	0.000755848		2.21412					10.2408	0.000826462		1.0725
27CA	29.4222	17.0733	17.089	12.3332	0.000193794	0.000341376	0.567686	0.374526				12.3489	0.0001917	0.000770594	0.24877	0.165361
27CA	30.047	17.0916	17.089	12.9581	0.000125671		0.368132					12.9554	0.0001259		0.163381
27CA	31.0184	17.102	17.089	13.9294	6.40962e-05		0.187759					13.9164	6.46787e-05		0.0839336
28N	28.4704	18.4631	18.5047	9.96567	0.00100008	0.000341376	2.92956	2.88932				10.0072	0.000971685	0.000986525	0.984957	1
28N	28.4959	18.4875	18.5047	9.9912	0.000982539		2.87818					10.0084	0.000970874		0.984135
28N	28.5049	18.5635	18.5047	10.0002	0.00097641		2.86022					9.94144	0.00101702		1.03091
28CA	30.68	18.4389	18.6284	12.0516	0.000235559	0.000341376	0.69003	0.732494				12.2411	0.000206574	0.000986525	0.209396	0.257513
28CA	30.5644	18.521	18.6284	11.936	0.000255206		0.747582					12.0434	0.000236901		0.240137
28CA	30.5409	18.9252	18.6284	11.9125	0.000259401		0.759871					11.6157	0.000318655		0.323008
29N	30.8603	18.467	18.494	12.3662	0.000189404	0.000341376	0.554826	0.745833				12.3933	0.000185886	0.000255492	0.727563	1
29N	30.3099	18.4682	18.494	11.8158	0.00027738		0.812537					11.8417	0.000272463		1.06643
29N	30.211	18.5469	18.494	11.717	0.000297043		0.870136					11.6642	0.000308126		1.20601
29CA	31.7253	17.6629	17.5368	14.1885	5.35608e-05	0.000341376	0.156897	0.212888				14.0624	5.84531e-05	0.000255492	0.228786	0.282566
29CA	31.1382	17.644	17.5368	13.6014	8.04596e-05		0.235692					13.4942	8.66665e-05		0.339214
29CA	31.076	17.3035	17.5368	13.5392	8.40038e-05		0.246074					13.7725	7.14603e-05		0.279697
30N	30.4655	18.9825	18.5728	11.8928	0.000262979	0.000341376	0.770351	0.812725				11.483	0.000349361	0.00028137	1.24164	1
30N	30.36	18.4578	18.5728	11.7872	0.000282945		0.828837					11.9022	0.000261272		0.928573
30N	30.3424	18.278	18.5728	11.7696	0.00028641		0.838988					12.0644	0.000233476		0.829783
30CA	31.539	17.0453	17.4182	14.1207	5.61349e-05	0.000341376	0.164437	0.158756				14.4936	4.33488e-05	0.00028137	0.154063	0.194865
30CA	31.6119	17.5953	17.4182	14.1937	5.33681e-05		0.156333					14.0166	6.03385e-05		0.214446
30CA	31.6196	17.614	17.4182	14.2014	5.30835e-05		0.155499					14.0056	6.08e-05		0.216086
31N	29.3936	19.3041	19.3723	10.0213	0.000962236	0.000341376	2.8187	2.63898				10.0895	0.000917822	0.000899843	1.01998	1
31N	29.4838	19.3992	19.3723	10.1115	0.00090391		2.64784					10.0846	0.000920947		1.02345
31N	29.5956	19.4135	19.3723	10.2233	0.000836504		2.45039					10.1821	0.00086076		0.956567
31CA	30.5014	18.7231	18.7879	11.7135	0.000297777	0.000341376	0.872287	0.839898				11.7783	0.000284691	0.000899843	0.316379	0.318242
31CA	30.5111	18.7329	18.7879	11.7232	0.000295773		0.866414					11.7783	0.000284702		0.316391
31CA	30.6609	18.9078	18.7879	11.873	0.000266612		0.780992					11.7531	0.000289711		0.321957
32N	25.1492	15.0308	15.2476	9.90159	0.0010455	0.000341376	3.0626	2.84224				10.1184	0.000899636	0.000972242	0.925321	1
32N	25.2959	15.2228	15.2476	10.0483	0.000944439		2.76657					10.0731	0.000928302		0.954806
32N	25.3323	15.4893	15.2476	10.0847	0.000920878		2.69755					9.84306	0.00108879		1.11987
32CA	29.6684	16.5641	16.7626	12.9058	0.000130303	0.000341376	0.381701	0.341419				13.1044	0.000113552	0.000972242	0.116794	0.119396
32CA	29.7808	16.843	16.7626	13.0182	0.000120541		0.353104					12.9378	0.000127452		0.13109
32CA	30.0675	16.8807	16.7626	13.3049	9.88124e-05		0.289454					13.1869	0.000107241		0.110303
33N	31.4563	19.6465	19.685	11.7712	0.000286094	0.000341376	0.838061	0.774404				11.8097	0.000278559	0.00026371	1.05631	1
33N	31.4606	19.6741	19.685	11.7755	0.000285238		0.835554					11.7865	0.000283083		1.07346
33N	31.8238	19.7345	19.685	12.1387	0.000221757		0.649598					12.0893	0.000229489		0.87023
33CA	29.5358	15.6745	16.162	13.3738	9.42087e-05	0.000341376	0.275968	0.249251				13.8612	6.71983e-05	0.00026371	0.254819	0.325733
33CA	29.6507	16.3853	16.162	13.4887	8.69953e-05		0.254837					13.2654	0.000101559		0.385118
33CA	29.8829	16.4261	16.162	13.7209	7.40607e-05		0.216948					13.4568	8.89398e-05		0.337263
34N	30.317	20.179	20.2572	10.0598	0.000936904	0.000341376	2.7445	2.42014				10.1379	0.00088751	0.000823542	1.07767	1
34N	30.5422	20.2721	20.2572	10.2851	0.000801456		2.34773					10.2702	0.000809783		0.983293
34N	30.657	20.3204	20.2572	10.3998	0.000740174		2.16821					10.3366	0.000773333		0.939033
34CA	29.5578	17.2198	17.2508	12.307	0.000197341	0.000341376	0.578075	0.527504				12.338	0.000193146	0.000823542	0.23453	0.218342
34CA	29.6708	17.2444	17.2508	12.42	0.000182475		0.534529					12.4264	0.000181669		0.220595
34CA	29.8566	17.2881	17.2508	12.6059	0.000160416		0.46991					12.5685	0.000164627		0.199901
35N	27.1247	16.9113	16.9361	10.1886	0.000856882	0.000341376	2.51008	2.04897				10.2134	0.000842263	0.000697494	1.20756	1
35N	27.3231	16.9368	16.9361	10.387	0.000746816		2.18767					10.3863	0.000747149		1.07119
35N	27.9173	16.9603	16.9361	10.9811	0.000494707		1.44916					10.957	0.000503069		0.721253
35CA	28.6467	16.5131	16.5883	12.0583	0.000234464	0.000341376	0.686822	0.538171				12.1336	0.00022255	0.000697494	0.319071	0.261644
35CA	29.1376	16.6151	16.5883	12.5493	0.000166837		0.488719					12.5226	0.000169956		0.243666
35CA	29.2925	16.6369	16.5883	12.7042	0.000149854		0.438972					12.6556	0.000154979		0.222195
36N	28.7294	17.7032	17.6537	11.0757	0.000463335	0.000341376	1.35726	1.48857				11.0261	0.000479516	0.000507467	0.944921	1
36N	28.5977	17.6358	17.6537	10.9441	0.000507589		1.48689					10.962	0.000501317		0.987882
36N	28.4727	17.6221	17.6537	10.819	0.000553555		1.62154					10.8506	0.000541567		1.0672
36CA	29.8436	16.6763	16.6317	13.2119	0.000105398	0.000341376	0.308745	0.416145				13.1672	0.00010871	0.000507467	0.21422	0.278621
36CA	29.3288	16.6475	16.6317	12.6971	0.00015059		0.441128					12.6813	0.000152251		0.300022
36CA	29.1522	16.5712	16.6317	12.5205	0.000170196		0.49856					12.581	0.000163212		0.321621
37N	26.9781	15.95	15.9096	11.0685	0.000465644	0.000341376	1.36402	1.37251				11.028	0.000478884	0.000468833	1.02144	1
37N	26.9652	15.9468	15.9096	11.0556	0.000469817		1.37625					11.0184	0.000482102		1.0283
37N	26.9641	15.8319	15.9096	11.0546	0.000470162		1.37726					11.1322	0.000445514		0.950261
37CA	27.7674	15.4145	15.3429	12.4246	0.000181901	0.000341376	0.532847	0.686559				12.353	0.000191155	0.000468833	0.407725	0.496196
37CA	27.3761	15.3985	15.3429	12.0333	0.000238574		0.698862					11.9776	0.000247954		0.528874
37CA	27.1316	15.2156	15.3429	11.7887	0.000282648		0.827969					11.9159	0.000258791		0.551989
38N	28.3739	17.9886	17.9269	10.447	0.000716355	0.000341376	2.09844	2.0203				10.3853	0.00074767	0.000691417	1.08136	1
38N	28.4542	17.9825	17.9269	10.5274	0.000677556		1.98478					10.4717	0.000704212		1.01851
38N	28.4594	17.8095	17.9269	10.5325	0.00067513		1.97767					10.6499	0.000622368		0.900134
38CA	30.5634	17.7791	17.358	13.2054	0.00010587	0.000341376	0.310128	0.281837				12.7843	0.000141756	0.000691417	0.205023	0.145185
38CA	30.6538	17.2531	17.358	13.2958	9.94442e-05		0.291304					13.4006	9.24721e-05		0.133743
38CA	30.9089	17.0418	17.358	13.5509	8.33222e-05		0.244078					13.8672	6.69207e-05		0.0967878
39N	28.9109	16.469	16.6666	12.2444	0.000206101	0.000341376	0.603738	0.737295				12.442	0.000179721	0.000256717	0.700076	1
39N	28.5172	16.6496	16.6666	11.8506	0.000270771		0.793177					11.8676	0.000267598		1.04239
39N	28.4781	16.8812	16.6666	11.8115	0.000278211		0.814971					11.5969	0.000322831		1.25754
39CA	30.4432	15.0691	15.4475	14.9958	3.06072e-05	0.000341376	0.0896584	0.124634				15.3741	2.35472e-05	0.000256717	0.0917245	0.182279
39CA	30.4339	15.4489	15.4475	14.9865	3.08051e-05		0.0902382					14.985	3.08363e-05		0.120118
39CA	29.3296	15.8243	15.4475	13.8822	6.6229e-05		0.194006					13.5053	8.59987e-05		0.334994
40N	27.8179	16.3214	16.352	11.4659	0.000353526	0.000341376	1.03559	1.20936				11.4965	0.0003461	0.000413538	0.836925	1
40N	27.5525	16.3651	16.352	11.2005	0.000424928		1.24475					11.1874	0.000428805		1.03692
40N	27.4378	16.3695	16.352	11.0858	0.000460086		1.34774					11.0683	0.000465708		1.12616
40CA	30.0277	15.0089	15.2263	14.8014	3.50221e-05	0.000341376	0.102591	0.158044				15.0187	3.01236e-05	0.000413538	0.0728436	0.138378
40CA	29.2781	15.0435	15.2263	14.0518	5.88815e-05		0.172483					14.2346	5.18738e-05		0.125439
40CA	29.0714	15.6265	15.2263	13.8451	6.79536e-05		0.199058					13.4449	8.96766e-05		0.216852
41N	27.9666	16.2385	16.2534	11.7132	0.000297845	0.000341376	0.872485	1.03692				11.7281	0.00029478	0.000354472	0.831602	1
41N	27.8102	16.2528	16.2534	11.5568	0.000331933		0.972339					11.5575	0.000331786		0.936
41N	27.4296	16.269	16.2534	11.1761	0.000432164		1.26595					11.1606	0.000436851		1.2324
41CA	28.1978	15.9114	15.4301	12.7678	0.00014339	0.000341376	0.420035	0.443715				12.2864	0.000200177	0.000354472	0.564718	0.438278
41CA	28.1926	15.0657	15.4301	12.7625	0.00014391		0.42156					13.1269	0.000111794		0.315381
41CA	27.9769	15.3131	15.4301	12.5468	0.000167121		0.489551					12.6638	0.000154102		0.434736
42N	30.5266	17.1131	17.4029	13.1237	0.000112042	0.000341376	0.328206	0.626913				13.4135	9.16516e-05	0.000226641	0.40439	1
42N	29.8289	17.5303	17.4029	12.4259	0.000181726		0.532335					12.2986	0.000198501		0.875838
42N	28.8904	17.5654	17.4029	11.4875	0.000348271		1.0202					11.3251	0.000389772		1.71977
42CA	28.8999	15.7443	15.7585	13.1414	0.000110674	0.000341376	0.324201	0.440337				13.1555	0.000109595	0.000226641	0.483563	0.664457
42CA	28.3019	15.8449	15.7585	12.5434	0.000167517		0.490713					12.4569	0.000177866		0.784789
42CA	28.2573	15.6861	15.7585	12.4989	0.000172769		0.506097					12.5712	0.00016432		0.72502
43N	27.8333	17.1948	17.4365	10.3968	0.000741746	0.000341376	2.17281	2.19964				10.6386	0.000627297	0.00075679	0.828892	1
43N	27.8286	17.5553	17.4365	10.3921	0.000744171		2.17992					10.2733	0.000808018		1.06769
43N	27.7854	17.5596	17.4365	10.3489	0.000766798		2.2462					10.2258	0.000835054		1.10342
43CA	26.604	15.0798	15.4614	11.1425	0.00044235	0.000341376	1.29579	1.69444				11.5241	0.00033954	0.00075679	0.448659	0.80508
43CA	26.1083	15.5088	15.4614	10.6469	0.000623686		1.82698					10.5996	0.00064449		0.851611
43CA	26.0065	15.7957	15.4614	10.5451	0.00066929		1.96057					10.2108	0.000843799		1.11497
44N	30.9372	19.0305	19.3885	11.5487	0.000333796	0.000341376	0.977798	1.28706				11.9067	0.000260449	0.000459118	0.567282	1
44N	30.4299	19.5084	19.3885	11.0414	0.000474469		1.38987					10.9215	0.000515592		1.123
44N	30.3261	19.6266	19.3885	10.9376	0.000509848		1.49351					10.6996	0.000601313		1.30971
44CA	29.8611	17.7176	17.8125	12.0486	0.000236052	0.000341376	0.691473	0.790103				12.1435	0.000221024	0.000459118	0.481409	0.592015
44CA	29.6053	17.7595	17.8125	11.7929	0.000281835		0.825587					11.8458	0.000271685		0.591754
44CA	29.5578	17.9603	17.8125	11.7453	0.000291278		0.853248					11.5975	0.000322706		0.702881
45N	29.3291	17.6062	17.7331	11.5959	0.000323055	0.000341376	0.946334	1.07999				11.7229	0.000295842	0.000373151	0.792822	1
45N	29.2405	17.7311	17.7331	11.5074	0.000343501		1.00622					11.5094	0.000343015		0.919241
45N	28.885	17.8621	17.7331	11.1519	0.000439489		1.28741					11.0229	0.000480595		1.28794
45CA	27.9826	15.0149	15.3994	12.5832	0.000162964	0.000341376	0.477376	0.519033				12.9677	0.000124838	0.000373151	0.334552	0.489167
45CA	27.8082	15.4679	15.3994	12.4088	0.000183897		0.538693					12.3404	0.000192832		0.516768
45CA	27.802	15.7155	15.3994	12.4026	0.000184694		0.54103					12.0865	0.000229929		0.616182
46N	30.9567	18.2435	18.3681	12.5887	0.000162341	0.000341376	0.47555	0.558644				12.7132	0.000148915	0.000192693	0.772808	1
46N	30.6294	18.3257	18.3681	12.2614	0.000203683		0.596654					12.3037	0.000197793		1.02647
46N	30.6124	18.5349	18.3681	12.2444	0.000206098		0.603728					12.0775	0.000231371		1.20073
46CA	28.9526	15.1895	15.2604	13.6922	7.55506e-05	0.000341376	0.221312	0.281539				13.7631	7.19259e-05	0.000192693	0.373267	0.512321
46CA	28.8249	15.1482	15.2604	13.5645	8.25447e-05		0.2418					13.6768	7.63639e-05		0.396298
46CA	28.167	15.4437	15.2604	12.9066	0.000130236		0.381505					12.7234	0.000147872		0.767398
47N	27.9385	17.4627	17.4859	10.4526	0.000713583	0.000341376	2.09032	2.53298				10.4758	0.000702199	0.000866282	0.81059	1
47N	27.7376	17.4919	17.4859	10.2517	0.000820198		2.40263					10.2457	0.000823616		0.950749
47N	27.3672	17.5031	17.4859	9.88129	0.00106031		3.106					9.86409	0.00107303		1.23866
47CA	29.9745	16.2011	16.2658	13.7087	7.46913e-05	0.000341376	0.218795	0.233707				13.7734	7.14174e-05	0.000866282	0.0824412	0.0923628
47CA	29.875	16.2525	16.2658	13.6093	8.0021e-05		0.234408					13.6225	7.92883e-05		0.0915272
47CA	29.7942	16.3437	16.2658	13.5284	8.46331e-05		0.247918					13.4505	8.93309e-05		0.10312
48N	29.6301	15.214	15.4234	14.2068	5.28859e-05	0.000341376	0.15492	0.180159				14.4161	4.57411e-05	6.2997e-05	0.726084	1
48N	29.4995	15.4174	15.4234	14.0761	5.78992e-05		0.169605					14.0821	5.7659e-05		0.915266
48N	29.1509	15.6388	15.4234	13.7276	7.37207e-05		0.215952					13.5122	8.55909e-05		1.35865
48CA	30.6915	15.0303	15.2123	15.4793	2.18914e-05	0.000341376	0.0641269	0.0732523				15.6613	1.92967e-05	6.2997e-05	0.306311	0.404527
48CA	30.5061	15.6177	15.2123	15.2938	2.48946e-05		0.0729242					14.8884	3.29718e-05		0.523387
48CA	30.3245	14.9889	15.2123	15.1122	2.82337e-05		0.0827056					15.3356	2.41835e-05		0.383884
49N	30.0312	18.5226	18.5892	11.442	0.000359423	0.000341376	1.05287	1.22649				11.5086	0.000343206	0.000422378	0.812557	1
49N	29.8997	18.5541	18.5892	11.3105	0.000393718		1.15333					11.3456	0.000384266		0.90977
49N	29.5465	18.6908	18.5892	10.9573	0.00050294		1.47328					10.8557	0.000539661		1.27767
49CA	28.8904	16.7702	16.6307	12.2597	0.000203918	0.000341376	0.597342	0.739404				12.1203	0.000224612	0.000422378	0.531781	0.587203
49CA	28.7861	16.6917	16.6307	12.1554	0.000219212		0.642143					12.0944	0.000228681		0.541413
49CA	28.1781	16.4303	16.6307	11.5474	0.000334114		0.978727					11.7478	0.000290771		0.688415
50N	28.9717	18.4009	18.7231	10.2486	0.000821986	0.000341376	2.40786	2.46225				10.5708	0.00065748	0.00085446	0.769468	1
50N	28.9294	18.7805	18.7231	10.2063	0.000846424		2.47945					10.1489	0.000880816		1.03084
50N	28.9178	18.9878	18.7231	10.1947	0.000853249		2.49944					9.93004	0.00102509		1.19969
50CA	30.9626	18.73	18.8971	12.0655	0.000233307	0.000341376	0.683432	0.765438				12.2326	0.000207789	0.00085446	0.243182	0.309403
50CA	30.8866	18.9416	18.8971	11.9895	0.000245916		0.720369					11.945	0.000253622		0.296821
50CA	30.5775	19.0197	18.8971	11.6804	0.000304682		0.892514					11.5578	0.000331706		0.388205
51N	29.5026	20.5274	19.9852	9.51744	0.00136447	0.000341376	3.99698	4.7805				8.97521	0.00198698	0.00164221	1.20994	1
51N	29.2163	19.6366	19.9852	9.23118	0.00166394		4.87423					9.57975	0.0013068		0.795757
51N	29.0499	19.7915	19.9852	9.06473	0.00186743		5.4703					9.25839	0.00163285		0.9943
51CA	30.3929	17.5413	17.6189	12.774	0.000142776	0.000341376	0.418237	0.450246				12.8516	0.000135291	0.000655522	0.206387	0.235087
51CA	30.2382	17.6533	17.6189	12.6193	0.000158935		0.465572					12.5849	0.000162771		0.248308
51CA	30.234	17.6622	17.6189	12.6151	0.000159398		0.466929					12.5718	0.000164252		0.250566
52N	27.8174	15.1468	15.5015	12.3159	0.000196133	0.000341376	0.574537	0.721124				12.6706	0.000153379	0.00025692	0.59699	1
52N	27.3899	15.5483	15.5015	11.8884	0.000263777		0.772689					11.8417	0.00027246		1.06049
52N	27.311	15.8095	15.5015	11.8095	0.000278612		0.816146					11.5014	0.000344921		1.34252
52CA	27.3605	16.0133	16.317	11.0435	0.000473771	0.000341376	1.38783	1.45486				11.3471	0.000383858	0.00025692	1.49407	2.00523
52CA	27.2824	16.144	16.317	10.9654	0.000500116		1.465					11.1384	0.000443615		1.72666
52CA	27.2371	16.7935	16.317	10.9201	0.000516072		1.51174					10.4436	0.000718083		2.79497
53N	29.8621	18.1735	18.3055	11.5566	0.000331986	0.000341376	0.972494	1.081				11.6886	0.000302963	0.000372888	0.812477	1
53N	29.68	18.2576	18.3055	11.3745	0.000376656		1.10335					11.4224	0.000364342		0.97708
53N	29.5989	18.4855	18.3055	11.2934	0.000398436		1.16715					11.1134	0.00045136		1.21044
53CA	30.2191	19.3997	19.5388	10.6803	0.000609401	0.000341376	1.78513	1.85733				10.8195	0.000553377	0.000372888	1.48403	1.70744
53CA	30.118	19.5701	19.5388	10.5792	0.000653635		1.91471					10.548	0.000667946		1.79128
53CA	30.1505	19.6467	19.5388	10.6117	0.000639104		1.87214					10.5038	0.000688727		1.847
54N	30.8986	17.9259	17.8159	13.0828	0.000115265	0.000341376	0.33765	0.517548				12.9728	0.000124397	0.000177986	0.698913	1
54N	29.8969	17.9637	17.8159	12.0811	0.0002308		0.676089					11.9333	0.000255695		1.4366
54N	30.2241	17.5581	17.8159	12.4083	0.000183969		0.538905					12.666	0.000153868		0.864492
54CA	30.9072	18.5641	18.6577	12.2495	0.000205368	0.000341376	0.601591	0.712288				12.3432	0.000192457	0.000177986	1.0813	1.37577
54CA	30.6053	18.6632	18.6577	11.9475	0.000253182		0.741651					11.9421	0.000254135		1.42783
54CA	30.5076	18.746	18.6577	11.8498	0.000270923		0.793621					11.7616	0.000288013		1.61817
55N	29.9571	17.0212	17.3292	12.6279	0.000157988	0.000341376	0.462797	0.462797				12.9359	0.000127614	0.000167621	0.761326	1
55N	29.9486	17.3146	17.3292	12.6279	0.000157988		0.462797					12.634	0.000157322		0.938559
56N	29.8157	17.6518	17.3292	12.6279	0.000157988		0.462797					12.1639	0.000217927		1.30012
55CA	30.9951	19.7588	19.8738	11.1213	0.00044892	0.000341376	1.31503	1.45112				11.2363	0.000414524	0.000167621	2.47298	2.97347
55CA	30.8313	19.891	19.8738	10.9575	0.000502895		1.47314					10.9403	0.000508905		3.03604
55CA	30.7438	19.9717	19.8738	10.87	0.000534316		1.56518					10.7722	0.000571819		3.41138
56N	28.918	17.1294	17.5898	11.3281	0.000388946	0.000341376	1.13935	1.17108				11.7885	0.000282685	0.000412701	0.684964	1
56N	28.8736	17.6884	17.5898	11.2838	0.000401089		1.17492					11.1852	0.000429453		1.04059
56N	28.8444	17.9516	17.5898	11.2545	0.000409303		1.19898					10.8927	0.000525964		1.27444
56CA	30.2333	18.4667	18.6229	11.6104	0.000319834	0.000341376	0.936898	1.02557				11.7666	0.00028702	0.000412701	0.695467	0.863054
56CA	30.0741	18.9721	18.6229	11.4513	0.000357129		1.04615					11.102	0.000454947		1.10236
56CA	30.0101	18.4298	18.6229	11.3872	0.000373349		1.09366					11.5803	0.000326582		0.791329
57N	28.0594	17.2524	17.531	10.5284	0.000677072	0.000341376	1.98336	1.77238				10.8071	0.00055815	0.000604553	0.923245	1
57N	28.2532	17.713	17.531	10.7222	0.00059198		1.7341					10.5402	0.000671572		1.11086
57N	28.3696	17.6277	17.531	10.8386	0.000546094		1.59969					10.7419	0.000583936		0.965898
57CA	30.3411	18.6803	18.5249	11.8162	0.000277309	0.000341376	0.812329	0.711435				11.6608	0.000308854	0.000604553	0.510881	0.404116
57CA	30.4185	18.3577	18.5249	11.8936	0.000262824		0.769896					12.0608	0.000234072		0.387182
57CA	30.8983	18.5366	18.5249	12.3734	0.000188466		0.552079					12.3617	0.000190002		0.314286
58N	29.7877	17.0518	17.0796	12.7081	0.000149446	0.000341376	0.437776	0.399251				12.736	0.000146585	0.0001362	1.07625	1
58N	29.9853	17.0558	17.0796	12.9057	0.000130318		0.381744					12.9295	0.000128186		0.941159
58N	29.9986	17.1313	17.0796	12.919	0.00012912		0.378235					12.8673	0.00013383		0.982594
58CA	30.0937	18.0043	18.2601	11.8336	0.000273983	0.000341376	0.802584	0.784352				12.0894	0.00022947	0.0001362	1.6848	1.98845
58CA	30.1094	18.167	18.2601	11.8493	0.000271029		0.793933					11.9424	0.000254088		1.86555
58CA	30.179	18.609	18.2601	11.9189	0.000258264		0.75654					11.57	0.000328922		2.41499
59N	27.261	15.7182	15.5442	11.7168	0.000297091	0.000341376	0.870277	0.813082				11.5428	0.000335176	0.00028003	1.19693	1
59N	27.333	15.4857	15.5442	11.7889	0.000282617		0.827878					11.8473	0.0002714		0.969184
59N	27.4928	15.4286	15.5442	11.9486	0.000252991		0.741092					12.0642	0.000233512		0.833885
59CA	29.3441	16.6734	16.584	12.7601	0.000144151	0.000341376	0.422266	0.368148				12.6708	0.000153363	0.00028003	0.547669	0.451861
59CA	29.593	16.5893	16.584	13.009	0.000121314		0.355368					13.0037	0.000121762		0.434818
59CA	29.7138	16.4893	16.584	13.1298	0.000111565		0.32681					13.2245	0.000104478		0.373096
60N	28.1749	17.4672	17.3859	10.789	0.000565199	0.000341376	1.65565	1.65565				10.7076	0.000597976	0.000557722	1.07218	1
60N	28.1926	17.4002	17.3859	10.789	0.000565199		1.65565					10.7925	0.000563829		1.01095
60N	28.2237	17.2903	17.3859	10.789	0.000565199		1.65565					10.9334	0.000511362		0.916875
60CA	29.0263	16.3049	16.1884	12.8379	0.000136588	0.000341376	0.40011	0.381164				12.7214	0.000148074	0.000557722	0.265498	0.234738
60CA	29.106	16.2334	16.1884	12.9176	0.00012925		0.378614					12.8725	0.000133348		0.239093
60CA	29.1597	16.0269	16.1884	12.9713	0.000124523		0.364769					13.1328	0.000111334		0.199622
61N	29.4686	17.6077	17.5303	11.9384	0.000254799	0.000341376	0.746388	0.614642				11.8609	0.000268849	0.000211228	1.27279	1
61N	29.8967	17.5107	17.5303	12.3664	0.000189383		0.554763					12.386	0.000186823		0.88446
61N	29.9282	17.4725	17.5303	12.3979	0.00018529		0.542774					12.4557	0.000178013		0.84275
61CA	30.5656	16.7574	16.633	13.9326	6.3954e-05	0.000341376	0.187342	0.163753				13.8082	6.97138e-05	0.000211228	0.33004	0.267706
61CA	30.8538	16.7101	16.633	14.2208	5.2373e-05		0.153417					14.1438	5.52457e-05		0.261545
61CA	30.8815	16.4316	16.633	14.2485	5.13773e-05		0.150501					14.45	4.46816e-05		0.211533
62N	28.5853	16.6511	16.6026	11.9827	0.00024708	0.000341376	0.723779	0.617774				11.9342	0.000255528	0.000211703	1.20701	1
62N	28.8953	16.6125	16.6026	12.2927	0.000199314		0.583855					12.2828	0.000200683		0.947947
62N	28.9928	16.5442	16.6026	12.3902	0.000186285		0.545688					12.4486	0.000178897		0.845039
62CA	28.3656	17.7284	17.6796	10.686	0.000607009	0.000341376	1.77813	1.69549				10.6372	0.00062787	0.000211703	2.96581	2.73783
62CA	28.4524	17.6836	17.6796	10.7728	0.000571565		1.6743					10.7689	0.000573122		2.7072
62CA	28.4875	17.627	17.6796	10.8079	0.000557824		1.63405					10.8606	0.000537825		2.54047
63N	30.0098	16.9032	16.8386	13.1712	0.000108413	0.000341376	0.317577	0.24685				13.1066	0.000113376	8.5391e-05	1.32773	1
63N	30.4125	16.9028	16.8386	13.574	8.20033e-05		0.240214					13.5097	8.57365e-05		1.00405
63N	30.8069	16.7098	16.8386	13.9683	6.23893e-05		0.182758					14.0972	5.70604e-05		0.668224
63CA	29.2942	17.3124	17.1563	12.1379	0.000221884	0.000341376	0.649969	0.578405				11.9818	0.000247232	8.5391e-05	2.89529	2.33357
63CA	29.6618	17.1049	17.1563	12.5055	0.000171974		0.503768					12.5569	0.00016596		1.94353
63CA	29.4549	17.0516	17.1563	12.2986	0.000198503		0.581479					12.4033	0.000184606		2.16189
64N	30.7605	16.4189	16.3222	14.4382	4.50459e-05	0.000341376	0.131954	0.121876				14.3416	4.81671e-05	4.17858e-05	1.15271	1
64N	30.9232	16.3135	16.3222	14.6009	4.02423e-05		0.117883					14.6096	4.00002e-05		0.957268
64N	30.949	16.2343	16.3222	14.6268	3.95278e-05		0.11579					14.7147	3.71902e-05		0.89002
64CA	30.4259	17.922	17.8443	12.5815	0.000163147	0.000341376	0.47791	0.461506				12.5038	0.000172174	4.17858e-05	4.12039	3.78265
64CA	30.4393	17.861	17.8443	12.5949	0.00016164		0.473495					12.5783	0.00016351		3.91306
64CA	30.5679	17.75	17.8443	12.7235	0.000147854		0.433113					12.8178	0.000138499		3.3145
65N	30.6367	17.5468	17.314	13.3227	9.76057e-05	0.000341376	0.285919	0.278278				13.0899	0.000114696	9.62963e-05	1.19107	1
65N	30.6508	17.3367	17.314	13.3368	9.66553e-05		0.283135					13.3141	9.81844e-05		1.01961
65N	30.7421	17.0586	17.314	13.4281	9.07305e-05		0.265779					13.6835	7.60089e-05		0.789322
65CA	30.0414	18.5197	18.419	11.6225	0.000317166	0.000341376	0.929083	0.840751				11.5218	0.000340095	9.62963e-05	3.53176	2.99754
65CA	30.2045	18.4019	18.419	11.7855	0.000283269		0.829786					11.8025	0.000279949		2.90716
65CA	30.3248	18.3353	18.419	11.9059	0.0002606		0.763383					11.9896	0.000245913		2.55371
66N	29.4533	17.188	17.1239	12.3294	0.000194308	0.000341376	0.56919	0.509459				12.2653	0.000203136	0.000174573	1.16361	1
66N	29.5388	17.1042	17.1239	12.4149	0.000183128		0.536441					12.4346	0.000180639		1.03474
66N	29.8824	17.0796	17.1239	12.7585	0.000144315		0.422745					12.8028	0.000139945		0.801643
66CA	28.1225	16.8728	16.5887	11.5338	0.000337275	0.000341376	0.987988	0.86384				11.2497	0.000410673	0.000174573	2.35244	1.69366
66CA	28.9658	16.6999	16.5887	12.3771	0.00018798		0.550655					12.2659	0.000203044		1.16309
66CA	28.0307	16.1934	16.5887	11.442	0.000359427		1.05288					11.8373	0.000273288		1.56546
67N	27.4303	16.4099	16.3791	11.0512	0.00047127	0.000341376	1.3805	1.19438				11.0203	0.000481443	0.000408707	1.17797	1
67N	27.5988	16.3757	16.3791	11.2197	0.000419315		1.22831					11.2231	0.000418329		1.02354
67N	27.933	16.3517	16.3791	11.5539	0.000332609		0.974319					11.5813	0.000326348		0.798488
67CA	27.176	16.5764	16.5484	10.6275	0.000632104	0.000341376	1.85164	1.85164				10.5996	0.000644468	0.000408707	1.57685	1.44052
67CA	27.3116	16.5352	18.5484	10.6275	0.000632104		1.85164					10.7763	0.000570165		1.39505
67CA	27.3577	16.5337	18.5484	10.6275	0.000632104		1.85164					10.824	0.000551623		1.34968
68N	28.3324	17.9415	17.661	10.6714	0.000613173	0.000341376	1.79618	1.65135				10.3909	0.000744764	0.000578502	1.2874	1
68N	28.4982	17.7325	17.661	10.8372	0.000546601		1.60117					10.7657	0.000574388		0.992887
68N	28.5389	17.309	17.661	10.8779	0.000531417		1.55669					11.2299	0.000416356		0.719714
68CA	28.4805	18.4174	18.3141	10.1664	0.000870206	0.000341376	2.54912	2.13665				10.063	0.000934825	0.000578502	1.61594	1.28575
68CA	28.6409	18.3881	18.3141	10.3268	0.000778631		2.28086					10.2527	0.000819629		1.41681
68CA	29.1706	18.1367	18.3141	10.8565	0.000539363		1.57997					11.0338	0.000476966		0.824485
69N	28.563	17.0604	17.1577	11.4053	0.000368695	0.000341376	1.08003	0.958123				11.5026	0.00034465	0.000324913	1.06075	1
69N	28.6583	17.1271	17.1577	11.5006	0.000345134		1.01101					11.5312	0.000337878		1.0399
69N	29.0264	17.2857	17.1577	11.8687	0.00026741		0.783331					11.7407	0.000292211		0.899351
69CA	28.4852	17.8772	17.7201	10.7651	0.000574641	0.000341376	1.68331	1.68331				10.608	0.000640721	0.000324913	1.97198	1.69202
69CA	28.5896	17.3717	17.7201	10.7651	0.000574641		1.68331					11.218	0.000419817		1.29209
69CA	28.6417	17.9116	17.7201	10.7651	0.000574641		1.68331					10.7301	0.000588736		1.81198
70N	29.6657	18.1789	18.2954	11.3704	0.000377723	0.000341376	1.10647	0.941534				11.4869	0.000348419	0.000314987	1.10614	1
70N	29.6909	18.1954	18.2954	11.3956	0.000371183		1.08732					11.4955	0.000346339		1.09953
70N	30.4764	18.5118	18.2954	12.1811	0.000215344		0.630813					11.9646	0.000250203		0.794328
70CA	28.1367	17.0063	17.0324	11.1043	0.000454235	0.000341376	1.3306	1.181				11.1304	0.000446075	0.000314987	1.41617	1.27864
70CA	28.392	17.0139	17.0324	11.3595	0.000380571		1.11482					11.378	0.000375729		1.19284
70CA	28.4144	17.077	17.0324	11.382	0.00037469		1.09759					11.3374	0.000386461		1.22691
71N	28.494	16.1405	16.2281	12.2659	0.000203042	0.000341376	0.594776	0.586583				12.3535	0.00019109	0.00020037	0.953688	1
71N	28.5155	16.2339	16.2281	12.2874	0.000200037		0.585974					12.2816	0.000200842		1.00236
71N	28.5328	16.3098	16.2281	12.3047	0.000197656		0.578999					12.223	0.000209177		1.04395
71CA	27.5316	17.6133	17.7856	9.74596	0.00116459	0.000341376	3.41146	2.72867				9.91826	0.00103349	0.00020037	5.1579	4.59098
71CA	27.7632	17.856	17.7856	9.97755	0.000991876		2.90553					9.90722	0.00104143		5.19753
71CA	28.3997	17.8876	17.7856	10.6141	0.000638036		1.86901					10.5121	0.000684762		3.41749
72N	27.2798	16.4531	16.4733	10.8065	0.00055836	0.000341376	1.63562	1.56694				10.8267	0.000550599	0.000534489	1.03014	1
72N	27.2823	16.4632	16.4733	10.8089	0.000557427		1.63288					10.8191	0.000553528		1.03562
72N	27.4713	16.5037	16.4733	10.998	0.000488954		1.43231					10.9677	0.000499339		0.934237
72CA	26.5561	16.7272	16.7729	9.78321	0.00113491	0.000341376	3.32452	2.75804				9.82889	0.00109953	0.000534489	2.05717	1.75563
72CA	26.9253	16.765	16.7729	10.1524	0.000878679		2.57394					10.1603	0.000873891		1.635
72CA	27.0409	16.8265	16.7729	10.268	0.000810994		2.37567					10.2145	0.000841674		1.57473
73N	28.4964	16.4777	16.748	11.7484	0.000290654	0.000341376	0.851421	0.95028				12.0187	0.000240994	0.000331046	0.727977	1
73N	28.3563	16.8233	16.748	11.6083	0.0003203		0.938263					11.533	0.000337462		1.01938
73N	28.1787	16.943	16.748	11.4307	0.000362253		1.06116					11.2357	0.000414681		1.25264
73CA	27.9639	16.1623	16.3304	11.6335	0.000314757	0.000324402	0.970266	1.13958				11.8016	0.000280127	0.000331046	0.846189	1.13285
73CA	27.6534	16.3152	16.3304	11.323	0.000390339		1.20325					11.3382	0.000386255		1.16677
73CA	27.6039	16.5137	16.3304	11.2735	0.000403955		1.24523					11.0902	0.000458691		1.38558
74N	28.1534	16.6358	16.6879	11.4655	0.000353635	0.000341376	1.03591	1.07235				11.5176	0.000341092	0.00036655	0.930546	1
74N	28.0742	16.6617	16.6879	11.3863	0.000373584		1.09435					11.4125	0.000366859		1.00084
74N	28.0842	16.7662	16.6879	11.3963	0.000371004		1.08679					11.318	0.000391699		1.06861
74CA	27.4827	15.0766	15.3034	12.1793	0.000215611	0.000341376	0.631594	0.670371				12.4061	0.000184244	0.00036655	0.502644	0.633025
74CA	27.4324	15.3325	15.3034	12.129	0.000223265		0.654015					12.0999	0.00022781		0.621499
74CA	27.2827	15.5011	15.3034	11.9793	0.000247669		0.725504					11.7816	0.000284051		0.77493
75N	29.2804	17.7272	17.7729	11.5075	0.000343469	0.000341376	1.00613	1.00613				11.5532	0.000332762	0.000374841	0.887742	1
75N	29.1176	17.765	17.7729	11.5075	0.000343469		1.00613					11.3526	0.000382413		1.0202
75N	29.0808	17.8265	17.7729	11.5075	0.000343469		1.00613					11.2544	0.000409349		1.09206
75CA	28.7335	17.897	17.6297	11.1038	0.000454373	0.000341376	1.33101	1.33101				10.8365	0.000546872	0.000374841	1.45894	1.47257
75CA	28.422	17.927	17.6297	11.1038	0.000454373		1.33101					10.495	0.000692941		1.84862
75CA	28.2958	17.0651	17.6297	11.1038	0.000454373		1.33101					11.2307	0.000416132		1.11016
76N	27.0536	16.2562	16.3277	10.726	0.000590417	0.000341376	1.72952	1.70588				10.7974	0.000561889	0.000582412	0.964762	1
76N	27.0428	16.295	16.3277	10.7152	0.000594857		1.74253					10.7478	0.000581537		0.998498
76N	27.1254	16.4318	16.3277	10.7977	0.000561767		1.6456					10.6936	0.00060381		1.03674
76CA	26.8022	16.4391	16.6086	10.1936	0.000853914	0.000341376	2.50139	2.73206				10.3631	0.000759266	0.000582412	1.30366	1.62502
76CA	26.6748	16.5506	16.6086	10.0662	0.000932758		2.73235					10.1242	0.000895994		1.53842
76CA	26.5582	16.8361	16.6086	9.94957	0.0010113		2.96243					9.72207	0.00118404		2.03299
77N	27.1123	15.8939	15.9467	11.1656	0.000435334	0.000341376	1.27523	1.2822				11.2184	0.000419686	0.000437889	0.95843	1
77N	27.0878	15.9591	15.9467	11.1411	0.000442787		1.29707					11.1287	0.000446608		1.01991
77N	27.1133	15.9871	15.9467	11.1666	0.000435015		1.2743					11.1262	0.000447374		1.02166
77CA	26.4717	15.0614	15.1358	11.3359	0.000386849	0.000341376	1.13321	1.08277				11.4103	0.000367405	0.000437889	0.839036	0.843219
77CA	26.2416	15.1684	15.1358	11.1058	0.000453747		1.32917					11.0732	0.000464119		1.0599
77CA	26.9997	15.1776	15.1358	11.8639	0.000268299		0.785936					11.8221	0.000276186		0.63072
78N	30.0001	18.1526	18.1844	11.8156	0.000277423	0.000341376	0.812663	0.685539				11.8474	0.000271374	0.000238155	1.13948	1
78N	30.3461	18.5261	18.1844	12.1616	0.000218267		0.639374					11.8199	0.000276593		1.1614
78N	30.4268	17.8746	18.1844	12.2423	0.000206389		0.60458					12.5522	0.000166498		0.699116
78CA	30.8491	20.3173	20.6633	10.1858	0.000858565	0.000341376	2.51502	3.62492				10.5318	0.000675488	0.000238155	2.83634	5.43922
78CA	30.3747	20.8555	20.6633	9.71144	0.0011928		3.49409					9.51921	0.0013628		5.72234
78CA	29.897	20.8171	20.6633	9.23372	0.00166102		4.86565					9.07995	0.00184783		7.75897
79N	28.5297	16.8821	16.4464	12.0833	0.000230446	0.000341376	0.675052	0.756375				11.6476	0.000311688	0.000259539	1.20093	1
79N	28.1381	16.1984	16.4464	11.6918	0.000302296		0.885523					11.9398	0.00025455		0.980776
79N	28.4598	16.2587	16.4464	12.0134	0.000241882		0.70855					12.2011	0.000212379		0.818294
79CA	28.4093	18.1007	18.4779	9.93147	0.00102407	0.000341376	2.99984	2.98423				10.3087	0.000788468	0.000259539	3.03795	4.04278
79CA	28.2839	18.8366	18.4779	9.80606	0.00111708		3.27228					9.44728	0.00143247		5.51928
79CA	28.5717	18.4963	18.4779	10.0938	0.000915085		2.68058					10.0754	0.000926842		3.57111
80N	27.2897	16.0774	16.5472	10.7425	0.000583695	0.000341376	1.70983	1.27931				11.2122	0.00042148	0.000550439	0.765716	1
80N	27.9575	16.6123	16.0774	11.88	0.000265308		0.777173					11.3452	0.000384369		0.698295
80N	27.1598	16.9519	16.0774	11.0824	0.000461178		1.35094					10.208	0.000845468		1.53599
80CA	28.9368	15.6669	15.5599	13.377	9.40005e-05	0.000341376	0.275358	0.260642				13.2699	0.00010124	0.000550439	0.183927	0.155023
80CA	28.5368	15.2683	15.5063	13.0305	0.000119517		0.350105					13.2685	0.000101338		0.184105
80CA	29.9368	15.7444	15.7444	14.1925	5.34127e-05		0.156463					14.1925	5.34127e-05		0.0970366
	Normal	Tumor
1	1	0.182066
2	0.772071	0.588774													1	5.49554	1	0.138523	1	0.0213448	1	0.0349534	1	0.0385222	1	0.641261	1	0.158602	1	0.197127	1		0.896725	1	0.252815	1	0.702648	1	0.052915	1	0.148955	1	0.338043	1	0.0898525	1	0.07676	1	0.457065
3	0.974268	0.0421135													1	5.49946	1	0.14083	1	0.0212834	1	0.0346089	1	0.0395317	1	0.64186	1	0.158177	1	0.195909	1		0.926176	1	0.248462	1	0.707138	1	0.0523775	1	0.146517	1	0.339283	1	0.0901251	1	0.0762496	1	0.453453
4	0.908247	1.22972													1	5.4975	1	0.139677	1	0.0213141	1	0.0347812	1	0.0390269	1	0.641561	1	0.158389	1	0.196518	1	#DIV/0!	0.911451	1	0.250638	1	0.704893	1	0.0526463	1	0.147736	1	0.338663	1	0.0899888	1	0.0765048	1	0.455259
5	0.059731	0.0282282
6	0.164462	0.00306672
7	0.574711	0.388928
8	0.0267766	0.147257
9	0.879757	0.123896
10	1.39843	0.73286
11	1.65117	0.0571453
12	1.35617	0.0536119
13	0.379284	0.121723
14	1.6412	0.259601
15	0.949359	0.74395
16	1.36553	1.59345
17	1.75126	0.870241
18	0.271879	0.164368
19	1.14663	0.240231
20	2.23769	1.67955
21	2.78036	1.78219
22	1.58318	0.570736
23	1.49985	0.228725
24	0.184016	0.0834427
25	2.13268	1.7743
26	0.420045	0.0756376
27	2.25403	0.374526
28	2.88932	0.732494
29	0.745833	0.212888
30	0.812725	0.158756
31	2.63898	0.839898
32	2.84224	0.341419
33	0.774404	0.249251
34	2.42014	0.527504
35	2.04897	0.538171
36	1.48857	0.416145
37	1.37251	0.686559
38	2.0203	0.281837
39	0.737295	0.124634
40	1.20936	0.158044
41	1.03692	0.443715
42	0.626913	0.440337
43	2.19964	1.69444
44	1.28706	0.790103
45	1.07999	0.519033
46	0.558644	0.281539
47	2.53298	0.233707
48	0.180159	0.0732523
49	1.22649	0.739404
50	2.46225	0.765438
51	4.7805	0.450246
52	0.721124	1.45486
53	1.081	1.85733
54	0.517548	0.712288
55	0.462797	1.45112
56	1.17108	1.02557
57	1.77238	0.711435
58	0.399251	0.784352
59	0.813082	0.368148
60	1.65565	0.381164			0.450246
61	0.614642	0.163753
62	0.617774	1.69549
63	0.24685	0.578405
64	0.121876	0.461506
65	0.278278	0.840751
66	0.509459	0.86384
67	1.19438	1.85164
68	1.65135	2.13665
69	0.958123	1.68331
70	0.941534	1.181
71	0.586583	2.72867
72	1.56694	2.75804
73	0.95028	1.13958
74	1.07235	0.670371
75	1.00613	1.33101
76	1.70588	2.73206
77	1.2822	1.08277
78	0.685539	3.62492
79	0.756375	2.98423
80	1.27931	0.260642
[truncated: 112 more columns]
