# Supplementary material for: Anti-colorectal cancer effects of IRX4 and sensitivity studies to oxaliplatin
Source: Front Immunol. 2026 Jan 21;16:1581244. doi: 10.3389/fimmu.2025.1581244 (PMC12867854; doi:10.3389/fimmu.2025.1581244)
Supplement: Supplementary file 10 [file DataSheet10.zip]

Archive with 28 entries (20 files):
- Western Blot/
- Western Blot/Cell transfection-WB/
- Western Blot/Cell transfection-WB/GAPDH.tif
- Western Blot/Cell transfection-WB/IRX4/
- Western Blot/Cell transfection-WB/IRX4/016[IRX4]-20241120-173910-brightfield.tif
- Western Blot/Cell transfection-WB/IRX4/016[IRX4]-20241120-173910-luminescence-overlay.tif
- Western Blot/Cell transfection-WB/IRX4/016[IRX4]-20241120-173910-luminescence.tif
- Western Blot/Cells-WB/
- Western Blot/Cells-WB/GAPDH/
- Western Blot/Cells-WB/GAPDH/018[GAPDH]-20241120-174316-brightfield.tif
- Western Blot/Cells-WB/GAPDH/018[GAPDH]-20241120-174316-luminescence-overlay.tif
- Western Blot/Cells-WB/GAPDH/018[GAPDH]-20241120-174316-luminescence.tif
- Western Blot/Cells-WB/IRX4.tif
- Western Blot/Project1-1.pzfx
- Western Blot/Project1.pzfx
- Western Blot/Project2.pzfx
- Western Blot/Project3-3.pzfx
- Western Blot/Project3.pzfx
- Western Blot/Results-wb.csv
- Western Blot/Tissues-WB/
- Western Blot/Tissues-WB/GADPH/
- Western Blot/Tissues-WB/GADPH/013[GADPH]-20241120-173234-brightfield.tif
- Western Blot/Tissues-WB/GADPH/013[GADPH]-20241120-173234-luminescence-overlay.tif
- Western Blot/Tissues-WB/GADPH/013[GADPH]-20241120-173234-luminescence.tif
- Western Blot/Tissues-WB/IRX4/
- Western Blot/Tissues-WB/IRX4/002[IRX4]-20241117-130126-brightfield.tif
- Western Blot/Tissues-WB/IRX4/002[IRX4]-20241117-130126-luminescence-overlay.tif
- Western Blot/Tissues-WB/IRX4/002[IRX4]-20241117-130126-luminescence.tif
