# Supplementary material for: Anti-colorectal cancer effects of IRX4 and sensitivity studies to oxaliplatin
Source: Front Immunol. 2026 Jan 21;16:1581244. doi: 10.3389/fimmu.2025.1581244 (PMC12867854; doi:10.3389/fimmu.2025.1581244)
Supplement: Supplementary file 10 [file DataSheet10.zip › Western Blot/Results-wb.csv]

		Area	Mean	Min	Max	IntDen	RawIntDen
IRX4	N1	0.574	15.351	0	63	8.815	81238
	Ca1	0.434	20.808	0	43	9.022	83148
	N2	0.329	28.652	0	53	9.439	86986
	Ca2	0.349	24.402	0	52	8.526	78573
	N3	0.325	31.732	0	70	10.302	94943
	Ca3	0.412	15.261	0	38	6.292	57990
	N4	0.315	18.615	0	42	5.866	54057
	Ca4	0.375	18.1	0	37	6.787	62552
	N5	0.486	21.458	0	67	10.431	96133
	Ca5	0.425	17.041	0	48	7.248	66800
	N6	0.33	17.726	0	48	5.847	53886
	Ca6	0.333	12.352	0	32	4.117	37944
	N7	0.302	24.339	0	57	7.352	67760
	Ca7	0.491	18.187	0	51	8.928	82277
GAPDH	N1	0.406	60.402	0	238	24.538	226145
	Ca1	0.346	50.029	0	178	17.328	159691
	N2	0.227	104.525	0	224	23.682	218249
	Ca2	0.221	109.823	0	225	24.31	224038
	N3	0.192	106.555	1	219	20.442	188389
	Ca3	0.213	129.065	4	215	27.449	252968
	N4	0.199	127.136	2	216	25.328	233421
	Ca4	0.201	126.93	1	222	25.452	234567
	N5	0.189	85.908	4	220	16.22	149480
	Ca5	0.215	97.284	4	228	20.901	192622
	N6	0.229	52.954	0	129	12.112	111627
	Ca6	0.236	122.387	0	236	28.897	266315
	N7	0.322	91.087	1	235	29.295	269982
	Ca7	0.226	80.604	0	239	18.192	167657
×é±ð	N1	Ca1	N2	Ca2	N3	Ca3	N4	Ca4	N5	Ca5	N6	Ca6	N7	Ca7
IRX4	0.359238732	0.520660203	0.398572756	0.350719868	0.50396243	0.229225108	0.23160139	0.266658809	0.49906703	0.346777666	0.482744386	0.142471537	0.250964328	0.490765172
IRX4	N1	2888	19.639	0	86	56717	56717
	Ca1	2880	16.231	0	44	46746	46746
	N2	2312	28.401	0	61	65663	65663
	Ca2	2176	22.019	0	46	47913	47913
	N3	1972	42.054	1	70	82930	82930
	Ca3	1920	23.297	0	42	44731	44731
	N4	1800	27.224	0	48	49004	49004
	Ca4	2448	17.004	0	31	41626	41626
	N5	2944	33.405	3	70	98344	98344
	Ca5	3080	29.555	0	61	91028	91028
	N6	2176	30.662	5	68	66721	66721
	Ca6	2664	20.078	0	43	53489	53489
	N7	2480	26.664	0	53	66126	66126
	Ca7	2960	11.115	0	29	32900	32900
GAPDH	N1	0.406	60.402	0	238	24.538	226145
	Ca1	0.346	50.029	0	178	17.328	159691
	N2	0.227	104.525	0	224	23.682	218249
	Ca2	0.221	109.823	0	225	24.31	224038
	N3	0.192	106.555	1	219	20.442	188389
	Ca3	0.213	129.065	4	215	27.449	252968
	N4	0.199	127.136	2	216	25.328	233421
	Ca4	0.201	126.93	1	222	25.452	234567
	N5	0.189	85.908	4	220	16.22	149480
	Ca5	0.215	97.284	4	228	20.901	192622
	N6	0.229	52.954	0	129	12.112	111627
	Ca6	0.236	122.387	0	236	28.897	266315
	N7	0.322	91.087	1	235	29.295	269982
	Ca7	0.226	80.604	0	239	18.192	167657
×é±ð	N1	Ca1	N2	Ca2	N3	Ca3	N4	Ca4	N5	Ca5	N6	Ca6	N7	Ca7
	2311.394572	2697.714681	3789.415974	1970.917318	4056.843753	1629.603993	1934.775742	1635.47069	6063.131936	4355.198316	5508.669089	1851.022598	2257.245264	1808.487247
